# Supplementary material for: Development of Sterile Insect Technique for Control of the European Grapevine Moth, Lobesia botrana, in Urban Areas of Chile
Source: Insects. 2021 Apr 22;12(5):378. doi: 10.3390/insects12050378 (PMC8143568; doi:10.3390/insects12050378)
Supplement: Supplementary file 1 [file insects-12-00378-s001.zip]

Archive with 8 entries (7 files):
- Supplementary Material File 4-21-21/
- Supplementary Material File 4-21-21/S1_Sterility at 150gy.xlsx
- Supplementary Material File 4-21-21/S2_Sterility at 160gy.xlsx
- Supplementary Material File 4-21-21/S3_Dispersal Data.xlsx
- Supplementary Material File 4-21-21/S4_Survivorship Data.xlsx
- Supplementary Material File 4-21-21/S5_Sterile and Wild Moth Captures Requinoa 2019-2020.xlsx
- Supplementary Material File 4-21-21/S6_HourlyTemperatures.xlsx
- Supplementary Material File 4-21-21/Supplementary Materials Table S1 4_16 Revised.pdf
