# Supplementary material for: Development of Sterile Insect Technique for Control of the European Grapevine Moth, Lobesia botrana, in Urban Areas of Chile
Source: Insects. 2021 Apr 22;12(5):378. doi: 10.3390/insects12050378 (PMC8143568; doi:10.3390/insects12050378)
Supplement: Supplementary file 1 [file insects-12-00378-s001.zip › Supplementary Material File 4-21-21/S1_Sterility at 150gy.xlsx]

## Sheet: Variable Names
Variable Name	Description	Notes
Parental Cross Data
Experiment	Experiment reiteration number
Treatment	Treatment cross
Cage#	Cage/replication number
#mating pairs	Number of mating pairs
#eggs	Number of eggs laid per cage
#eclosed	Number of eggs which eclosed
Eggs/f/cage	Mean eggs per female	#eggs/#mating pairs
p. eclosion	Proportion of eggs which eclosed	#eclosed/#eggs
F1 Data
Experiment	Experiment reiteration number
Treatment	Treatment cross	2= F1 offspring of treated male, 4=untreated control
TrtSex	Sex of F1 offspring	F= Female, M= Male, C= control (NA)
Rep	Replication Number
Cage#	Cage/sample within replication
F1_EGGS	Number of eggs laid per cage
F1_#Eclosed	Number of eggs which eclosed
N	Number of moth mating pairs used
#Egg/female	Mean eggs per female	F1_EGGS/N
P Elcosed	Proportion of eggs which eclosed	F1_#Eclosed/F1_EGGS

## Sheet: Raw Parental Data
Experiment	Treatment	Cage#	#mating pairs	#eggs	#eclosed	Eggs/f/cage	p. eclosion
3	1	1	10	541	24	54.1	0.0443623
3	1	2	10	958	38	95.8	0.039666
3	1	3	10	777	16	77.7	0.020592
3	1	4	10	782	27	78.2	0.0345269
3	1	5	10	701	30	70.1	0.042796
3	2	1	10	757	312	75.7	0.412153
3	2	2	10	746	233	74.6	0.312332
3	2	3	10	659	276	65.9	0.418816
3	2	4	10	712	318	71.2	0.446629
3	2	5	10	695	269	69.5	0.38705
3	3	1	10	839	15	83.9	0.0178784
3	3	2	10	804	17	80.4	0.0211443
3	3	3	10	815	18	81.5	0.0220859
3	3	4	10	573	24	57.3	0.0418848
3	3	5	10	685	35	68.5	0.0510949
3	4	1	10	877	719	87.7	0.81984
3	4	2	10	943	747	94.3	0.792153
3	4	3	10	665	562	66.5	0.845113
3	4	4	10	1057	724	105.7	0.684957
3	4	5	10	973	727	97.3	0.747174
4	1	1	20	1794	178	89.7	0.0992196
4	1	2	20	1941	65	97.05	0.0334879
4	1	3	20	1800	76	90	0.0422222
4	1	4	20	1752	80	87.6	0.0456621
4	1	5	20	1496	111	74.8	0.0741979
4	2	1	20	1680	954	84	0.567857
4	2	2	20	1406	923	70.3	0.656472
4	2	3	20	1986	1469	99.3	0.739678
4	2	4	20	1847	1326	92.35	0.717921
4	2	5	20	1613	1183	80.65	0.733416
4	3	1	20	1850	18	92.5	0.00972973
4	3	2	20	1442	7	72.1	0.00485437
4	3	3	20	1485	5	74.25	0.003367
4	3	4	20	1559	15	77.95	0.00962155
4	3	5	20	1658	22	82.9	0.013269
4	4	1	20	1745	1678	87.25	0.961605
4	4	2	20	1461	1353	73.05	0.926078
4	4	3	20	1482	1336	74.1	0.901484
4	4	4	20	1289	1190	64.45	0.923196
4	4	5	20	1802	1685	90.1	0.935072
5	1	1	20	1663	30	83.15	0.0180397
5	1	2	20	1774	41	88.7	0.0231116
5	1	3	20	1112	13	55.6	0.0116906
5	2	1	20	2040	1030	102	0.504902
5	2	2	20	1073	618	53.65	0.575955
5	2	3	20	1634	697	81.7	0.426561
5	3	1	20	1650	8	82.5	0.00484848
5	3	2	20	1395	14	69.75	0.0100358
5	3	3	20	1392	8	69.6	0.00574713
5	4	1	20	1695	1398	84.75	0.824779
5	4	2	20	1584	1072	79.2	0.676768
5	4	3	20	1767	1169	88.35	0.661573

## Sheet: Raw F1 Data
Experiment	Treatment	TrtSex	Rep	Cage#	F1_EGGS	F1_#Eclosed	N	#Egg/female	P Elcosed
5	2	F	1	1	1872	337	20	94	0.18
5	2	F	1	2	1566	394	16	98	0.25
5	2	F	1	3	1010	306	8	126	0.3
5	2	F	1	4	1996	328	18	111	0.16
5	2	F	2	1	1387	138	18	77	0.1
5	2	F	2	2	1057	114	9	117	0.11
5	2	F	2	3	846	258	7	121	0.3
5	2	F	2	4	1231	145	13	95	0.12
5	2	F	3	1	1220	210	20	61	0.17
5	2	F	3	2	1154	159	13	89	0.14
5	2	F	3	3	463	85	5	93	0.18
5	2	F	3	4	162	75	2	81	0.46
5	2	M	1	1	1032	147	20	52	0.14
5	2	M	1	2	1361	105	20	68	0.08
5	2	M	1	3	1859	177	20	93	0.1
5	2	M	1	4	1429	100	20	71	0.07
5	2	M	3	1	1140	128	20	57	0.11
5	2	M	3	2	594	85	20	30	0.14
5	2	M	3	3	892	24	16	56	0.03
5	2	M	3	4	1428	327	15	95	0.23
5	4	C	1	1	1570	1095	20	79	0.7
5	4	C	1	2	2485	1660	20	124	0.67
5	4	C	1	3	2385	1809	20	119	0.76
5	4	C	1	1	2770	1857	20	139	0.67
5	4	C	1	2	1940	1157	20	97	0.6
5	4	C	1	3	2037	1494	20	102	0.73
4	2	F	1	1	1222	276	15	81	0.23
4	2	F	1	2	1435	420	10	144	0.29
4	2	F	1	3	1101	441	19	58	0.4
4	2	F	1	4	1575	602	13	121	0.38
4	2	M	1	1	1199	327	20	60	0.27
4	2	M	1	2	996	201	14	71	0.2
4	2	M	1	3	938	126	20	47	0.13
4	2	M	1	4	1283	271	20	64	0.21
4	2	F	2	1	765	253	9	85	0.33
4	2	F	2	2	1685	461	16	105	0.27
4	2	F	2	3	1876	352	19	99	0.19
4	2	F	2	4	905	188	10	91	0.21
4	2	M	2	1	1295	315	20	65	0.24
4	2	M	2	2	1313	347	20	66	0.26
4	2	M	2	3	1456	411	20	73	0.28
4	2	M	2	4	825	9	16	52	0.01
4	2	F	3	1	2107	430	19	111	0.2
4	2	F	3	2	1535	693	14	110	0.45
4	2	F	3	3	1071	167	10	107	0.16
4	2	F	3	4	613	107	10	61	0.17
4	2	M	3	1	1098	180	20	55	0.16
4	2	M	3	2	996	100	20	50	0.1
4	2	M	3	3	1558	377	20	78	0.24
4	2	M	3	4	1248	80	20	62	0.06
4	2	F	4	1	2014	780	20	101	0.39
4	2	F	4	2	988	381	11	90	0.39
4	2	F	4	3	953	126	9	106	0.13
4	2	F	4	4	725	75	7	104	0.1
4	2	M	4	1	1025	143	20	51	0.14
4	2	M	4	2	1186	278	20	59	0.23
4	2	M	4	3	941	162	20	47	0.17
4	2	M	4	4	1155	72	17	68	0.06
4	2	F	5	1	548	148	10	55	0.27
4	2	F	5	2	1991	696	20	100	0.35
4	2	F	5	3	1647	633	14	118	0.38
4	2	M	5	1	1705	437	20	85	0.26
4	2	M	5	2	1338	375	20	67	0.28
4	2	M	5	3	861	102	15	57	0.12
4	2	M	5	4	1448	273	20	72	0.19
4	4	C	1	1	2049	1771	20	102	0.86
4	4	C	1	2	2159	1821	20	108	0.84
4	4	C	1	3	1846	1638	20	92	0.89
4	4	C	1	4	2172	1847	20	109	0.85
4	4	C	1	1	1710	1566	20	86	0.92
4	4	C	1	2	2295	2071	20	115	0.9
4	4	C	1	3	1541	1307	20	77	0.85
4	4	C	1	4	1289	964	20	64	0.75
3	2	F	1	2	93	3	4	23	0.03
3	2	F	1	3	114	20	2	57	0.18
3	2	F	1	4	99	4	4	25	0.04
3	2	M	1	1	621	257	10	62	0.41
3	2	M	1	2	711	183	10	71	0.26
3	2	M	1	3	415	22	10	42	0.05
3	2	M	1	4	296	19	5	59	0.06
3	2	M	2	2	360	158	6	60	0.44
3	2	M	2	3	223	4	10	22	0.02
3	2	F	3	2	217	78	3	72	0.36
3	2	M	3	1	309	0	5	62	0
3	2	M	3	2	450	4	10	45	0.01
3	2	M	3	3	478	156	10	48	0.33
3	2	M	4	1	210	6	5	42	0.03
3	2	M	4	2	288	0	8	36	0
3	2	F	5	5	222	56	4	56	0.25
3	2	M	5	2	601	41	10	60	0.07
3	2	M	5	4	168	3	4	42	0.02
3	2	M	5	5	282	12	10	28	0.04
3	4	C	1	1	1160	1078	9	129	0.93
3	4	C	1	2	731	601	10	73	0.82
3	4	C	1	3	621	598	10	62	0.96
3	4	C	1	4	398	337	10	40	0.85
3	4	C	1	5	110	107	4	28	0.97
3	4	C	1	1	706	670	10	71	0.95
3	4	C	1	2	1036	913	10	104	0.88
3	4	C	1	3	299	278	6	50	0.93
3	4	C	2	1	876	811	8	110	0.93
3	4	C	2	2	844	783	10	84	0.93
