# Supplementary material for: Development of Sterile Insect Technique for Control of the European Grapevine Moth, Lobesia botrana, in Urban Areas of Chile
Source: Insects. 2021 Apr 22;12(5):378. doi: 10.3390/insects12050378 (PMC8143568; doi:10.3390/insects12050378)
Supplement: Supplementary file 1 [file insects-12-00378-s001.zip › Supplementary Material File 4-21-21/S2_Sterility at 160gy.xlsx]

## Sheet: VariableNames
Variable Name	Description	Notes
Experiment	Re-iteration of emperiment
Treatment	Mating cross	1 = irradiated females x fertile males, 2 = irradiated males x fertile females, 3 = irradiated males x irradiated females, 4 = fertile males x fertile females (control)
Repetition#	Replication within experiment
No. Eggs	Total eggs collected per cage per day
No. Egg Eclosed	Number of eggs collected which eclosed
#of mating pairs	Number of male x female pairs per cage
Eggs/F/Cage	Mean eggs per female	No. Eggs/#of mating pairs
P. eclosed	Proportion of eggs which eclosed	No. Egg Eclosed/No. Eggs

## Sheet: Raw Data
Experiment	Treatment	Repetition#	No. Eggs	No. Egg Eclosed	#of mating pairs	Eggs/F/Cage	P. eclosed
IE	1	1	747	36	10	74.7	0.0481928
IE	1	2	713	27	10	71.3	0.0378682
IE	1	3	729	37	10	72.9	0.0507545
IE	1	4	562	23	10	56.2	0.0409253
IE	2	1	784	583	10	78.4	0.743622
IE	2	2	806	565	10	80.6	0.700993
IE	2	3	677	484	10	67.7	0.714919
IE	2	4	719	460	10	71.9	0.639777
IE	3	1	807	8	10	80.7	0.00991326
IE	3	2	629	10	10	62.9	0.0158983
IE	3	3	318	0	10	31.8	0
IE	3	4	715	8	10	71.5	0.0111888
IE	4	1	723	676	10	72.3	0.934993
IE	4	2	969	829	10	96.9	0.855521
IE	4	3	631	579	10	63.1	0.917591
IE	4	4	696	628	10	69.6	0.902299
IE 2	1	1	988	12	10	98.8	0.0121457
IE 2	1	2	850	30	10	85	0.0352941
IE 2	1	3	907	24	10	90.7	0.0264609
IE 2	1	4	793	48	10	79.3	0.0605296
IE 2	2	1	898	607	10	89.8	0.675947
IE 2	2	2	885	614	10	88.5	0.693785
IE 2	2	3	726	498	10	72.6	0.68595
IE 2	2	4	784	556	10	78.4	0.709184
IE 2	3	1	622	6	10	62.2	0.0096463
IE 2	3	2	966	8	10	96.6	0.00828157
IE 2	3	3	938	13	10	93.8	0.0138593
IE 2	3	4	627	16	10	62.7	0.0255183
IE 2	4	1	744	626	10	74.4	0.841398
IE 2	4	2	825	681	10	82.5	0.825455
IE 2	4	3	951	890	10	95.1	0.935857
IE 2	4	4	876	785	10	87.6	0.896119
IE 3	1	1	935	59	10	93.5	0.0631016
IE 3	1	2	900	32	10	90	0.0355556
IE 3	1	3	860	47	10	86	0.0546512
IE 3	1	4	1181	41	10	118.1	0.0347163
IE 3	2	1	881	571	10	88.1	0.648127
IE 3	2	2	977	746	10	97.7	0.763562
IE 3	2	3	1155	696	10	115.5	0.602597
IE 3	2	4	976	689	10	97.6	0.705943
IE 3	3	1	999	21	10	99.9	0.021021
IE 3	3	2	763	17	10	76.3	0.0222805
IE 3	3	3	839	22	10	83.9	0.0262217
IE 3	3	4	869	28	10	86.9	0.0322209
IE 3	4	1	880	840	10	88	0.954545
IE 3	4	2	1104	1048	10	110.4	0.949275
IE 3	4	3	1024	971	10	102.4	0.948242
IE 3	4	4	1059	968	10	105.9	0.91407
IE 4	1	1	732	6	10	73.2	0.00819672
IE 4	1	2	793	7	10	79.3	0.00882724
IE 4	1	3	785	7	10	78.5	0.0089172
IE 4	1	4	794	9	10	79.4	0.011335
IE 4	2	1	999	435	10	99.9	0.435435
IE 4	2	2	612	327	10	61.2	0.534314
IE 4	2	3	889	548	10	88.9	0.616423
IE 4	2	4	818	440	10	81.8	0.537897
IE 4	3	1	615	0	10	61.5	0
IE 4	3	2	947	0	10	94.7	0
IE 4	3	3	555	2	10	55.5	0.0036036
IE 4	3	4	785	0	10	78.5	0
IE 4	4	1	900	856	10	90	0.951111
IE 4	4	2	593	504	10	59.3	0.849916
IE 4	4	3	775	637	10	77.5	0.821935
IE 4	4	4	484	412	10	48.4	0.85124
