# Supplementary material for: Development of Sterile Insect Technique for Control of the European Grapevine Moth, Lobesia botrana, in Urban Areas of Chile
Source: Insects. 2021 Apr 22;12(5):378. doi: 10.3390/insects12050378 (PMC8143568; doi:10.3390/insects12050378)
Supplement: Supplementary file 1 [file insects-12-00378-s001.zip › Supplementary Material File 4-21-21/S3_Dispersal Data.xlsx]

## Sheet: VariableNames
Variable Name	Description	Notes
Trampas	Trap identification number	Each trap remained at a fixed location
Distanacia a liberacion	Distance from sterile moth release site
Liberacion	Release iteration
Marcada	Number of marked, sterile moths captured
Silvestre	Number of wild moths captured

## Sheet: Raw Data
Trampas	Distanacia a liberacion	Liberacion	Marcada	Silvestre
T1	195.645	R1	0	9
T2	133.18	R1	0	13
T3	176.98	R1	0	13
T4	124.808	R1	0	11
T5	113.864	R1	0	5
T6	131.488	R1	0	24
T7	91.214	R1	0	9
T8	60.1664	R1	1	17
T9	72.3395	R1	0	17
T10	86.3134	R1	2	8
T11	98.9798	R1	1	4
T12	79.6241	R1	0	1
T13	44.9444	R1	18	4
T14	29.0172	R1	2	2
T15	48.9183	R1	0	1
T16	77.1038	R1	0	0
T17	178.241	R1	0	5
T18	102.24	R1	1	71
T19	63.0317	R1	0	1
T20	25.02	R1	3	2
T21	38.4838	R1	3	9
T22	63.7887	R1	2	3
T23	110.023	R1	0	2
T24	138.755	R1	0	0
T25	85	R1	1	14
T26	54.5894	R1	4	20
T27	44.911	R1	2	89
T28	58	R1	1	14
T29	78.2624	R1	0	5
T30	102.825	R1	0	1
T31	114.935	R1	0	20
T32	73.1642	R1	0	23
T33	162.521	R1	0	39
T34	112.645	R1	0	1
T35	154.693	R1	0	55
T36	103.097	R1	0	17
T37	152.398	R1	0	5
T38	214.245	R1	0	18
T39	146.813	R1	0	8
T40	198.338	R1	0	5
T1	195.645	R2	0	0
T2	133.18	R2	0	1
T3	176.98	R2	0	0
T4	124.808	R2	0	0
T5	113.864	R2	0	0
T6	131.488	R2	0	0
T7	91.214	R2	0	1
T8	60.1664	R2	0	1
T9	72.3395	R2	0	0
T10	86.3134	R2	0	0
T11	98.9798	R2	0	0
T12	79.6241	R2	0	0
T13	44.9444	R2	0	0
T14	29.0172	R2	0	0
T15	48.9183	R2	0	0
T16	77.1038	R2	0	0
T17	178.241	R2	0	1
T18	102.24	R2	0	0
T19	63.0317	R2	0	0
T20	25.02	R2	2	0
T21	38.4838	R2	0	0
T22	63.7887	R2	0	0
T23	110.023	R2	0	0
T24	138.755	R2	0	0
T25	85	R2	0	0
T26	54.5894	R2	0	0
T27	44.911	R2	0	4
T28	58	R2	1	0
T29	78.2624	R2	0	1
T30	102.825	R2	0	0
T31	114.935	R2	0	0
T32	73.1642	R2	0	1
T33	162.521	R2	0	0
T34	112.645	R2	0	0
T35	154.693	R2	0	4
T36	103.097	R2	0	2
T37	152.398	R2	0	0
T38	214.245	R2	0	0
T39	146.813	R2	0	0
T40	198.338	R2	0	0
T1	195.645	R3	0	1
T2	133.18	R3	1	2
T3	176.98	R3	0	1
T4	124.808	R3	0	4
T5	113.864	R3	0	3
T6	131.488	R3	0	1
T7	91.214	R3	0	1
T8	60.1664	R3	0	1
T9	72.3395	R3	2	0
T10	86.3134	R3	0	0
T11	98.9798	R3	0	1
T12	79.6241	R3	0	0
T13	44.9444	R3	0	0
T14	29.0172	R3	0	1
T15	48.9183	R3	0	0
T16	77.1038	R3	0	1
T17	178.241	R3	0	0
T18	102.24	R3	0	6
T19	63.0317	R3	0	0
T20	25.02	R3	0	0
T21	38.4838	R3	0	0
T22	63.7887	R3	0	0
T23	110.023	R3	1	1
T24	138.755	R3	0	0
T25	85	R3	0	1
T26	54.5894	R3	0	0
T27	44.911	R3	1	8
T28	58	R3	0	0
T29	78.2624	R3	0	0
T30	102.825	R3	0	0
T31	114.935	R3	0	1
T32	73.1642	R3	0	2
T33	162.521	R3	0	1
T34	112.645	R3	0	0
T35	154.693	R3	0	2
T36	103.097	R3	0	7
T37	152.398	R3	0	0
T38	214.245	R3	0	0
T39	146.813	R3	0	2
T40	198.338	R3	0	1
T1	195.645	R4	0	33
T2	133.18	R4	0	71
T3	176.98	R4	0	1
T4	124.808	R4	0	3
T5	113.864	R4	0	2
T6	131.488	R4	0	80
T7	91.214	R4	0	42
T8	60.1664	R4	0	41
T9	72.3395	R4	0	11
T10	86.3134	R4	0	1
T11	98.9798	R4	0	3
T12	79.6241	R4	0	2
T13	44.9444	R4	1	4
T14	29.0172	R4	0	5
T15	48.9183	R4	0	0
T16	77.1038	R4	0	8
T17	178.241	R4	0	37
T18	102.24	R4	1	197
T19	63.0317	R4	0	7
T20	25.02	R4	1	3
T21	38.4838	R4	0	0
T22	63.7887	R4	0	12
T23	110.023	R4	0	7
T24	138.755	R4	0	4
T25	85	R4	0	34
T26	54.5894	R4	1	9
T27	44.911	R4	1	99
T28	58	R4	0	1
T29	78.2624	R4	0	2
T30	102.825	R4	0	31
T31	114.935	R4	0	11
T32	73.1642	R4	0	15
T33	162.521	R4	0	34
T34	112.645	R4	0	4
T35	154.693	R4	1	21
T36	103.097	R4	0	42
T37	152.398	R4	0	20
T38	214.245	R4	0	6
T39	146.813	R4	0	44
T40	198.338	R4	0	44
T1	195.645	R5	0	38
T2	133.18	R5	1	23
T3	176.98	R5	0	0
T4	124.808	R5	1	6
T5	113.864	R5	1	4
T6	131.488	R5	0	54
T7	91.214	R5	0	29
T8	60.1664	R5	1	53
T9	72.3395	R5	1	37
T10	86.3134	R5	0	3
T11	98.9798	R5	0	4
T12	79.6241	R5	0	2
T13	44.9444	R5	0	1
T14	29.0172	R5	3	32
T15	48.9183	R5	0	0
T16	77.1038	R5	0	2
T17	178.241	R5	0	38
T18	102.24	R5	0	187
T19	63.0317	R5	3	15
T20	25.02	R5	2	8
T21	38.4838	R5	0	0
T22	63.7887	R5	0	7
T23	110.023	R5	1	8
T24	138.755	R5	0	21
T25	85	R5	3	28
T26	54.5894	R5	1	51
T27	44.911	R5	3	128
T28	58	R5	1	3
T29	78.2624	R5	0	5
T30	102.825	R5	0	75
T31	114.935	R5	0	17
T32	73.1642	R5	3	30
T33	162.521	R5	0	60
T34	112.645	R5	0	3
T35	154.693	R5	0	90
T36	103.097	R5	0	15
T37	152.398	R5	0	3
T38	214.245	R5	0	7
T39	146.813	R5	0	33
T40	198.338	R5	0	23
