# Supplementary material for: Development of Sterile Insect Technique for Control of the European Grapevine Moth, Lobesia botrana, in Urban Areas of Chile
Source: Insects. 2021 Apr 22;12(5):378. doi: 10.3390/insects12050378 (PMC8143568; doi:10.3390/insects12050378)
Supplement: Supplementary file 1 [file insects-12-00378-s001.zip › Supplementary Material File 4-21-21/S4_Survivorship Data.xlsx]

## Sheet: VariableNames
Variable Name	Description	Notes
Release No./ Date	Irradiated moth release iteration number and date of release
Cage No.	Cage/Replication Number	3 per release
No. Dead on Date	Number of moths found dead on observation data	Observed on up to 10 days after release
Total	Total moths dead (total moths in obervation cage)

## Sheet: RawData
Release No./ Date	Cage No.	No. Dead on Date	No. Dead on Date	No. Dead on Date	No. Dead on Date	No. Dead on Date	No. Dead on Date	No. Dead on Date	Total
		1	2	3	7	8	9	10
R1	Jaula	2018-10-10	2018-10-11	2018-10-12	2018-10-16	2018-10-17	2018-10-18	2018-10-19	Total			Dias despues de liberacion													Dias despues de liberacion
2018-10-09	1	4	10	5	128	28	26	5	206			1	2	3	4	5	6	7	8	9	10	TOTALES			1	2	3	4	5	7	8	9	Adutos liberados
	2	9	6	5	121	22	32	7	202		R1	19	23	16				370	65	80	25	598		R1	0.968227	0.929766	0.90301			0.284281	0.175585	0.041806	598
	3	6	7	6	121	15	22	13	190		R2	21	8	31	20			79	111	39		309		R2	0.932039	0.906149	0.805825	0.7411		0.485437	0.126214		309
	Total	19	23	16	370	65	80	25	598		R3	28	49	146	130	136			121			610		R3	0.954098	0.87377	0.634426	0.421311	0.198361				610
											R4	48	72	68	44			45				277		R4	0.826715	0.566787	0.3213	0.162455					277
		1	2	3	4	7	8	9			R5	76	104	71	103			53				407		R5	0.813268	0.55774	0.383292	0.130221					407
R2	Jaula	2018-11-13	2018-11-14	2018-11-15	2018-11-16	2018-11-19	2018-11-20	Remanentes	Total															Promedio	0.898869	0.766842	0.609571	0.363772	0.198361	0.384859	0.150899	0.041806	440.2
2018-11-12	1	15	4	17	6	12	84	18	156
	2	0	0	0	0	0	0	0	0
	3	6	4	14	14	67	27	21	153
	Total	21	8	31	20	79	111	39	309
		1	2	3	4	5	8	9
R3	Jaula	2018-11-26	2018-11-27	2018-11-28	2018-11-29	2018-11-30	2018-12-03	2018-12-04	Total
2018-11-26	1	6	17	42	39	50	43	0	197
	2	7	17	67	42	47	40	0	220
	3	15	15	37	49	39	38	0	193
	Total	28	49	146	130	136	121	0	610
		1	2	3	4	7	8
R4	Jaula	2018-12-11	2018-12-12	2018-12-13	2018-12-14	2018-12-17	2018-12-18		Total
2018-12-10	1	19	31	31	21	19	0		121
	2								0
	3	29	41	37	23	26	0		156
	Total	48	72	68	44	45	0		277
		1	2	3	4	7	8
R5	Jaula	2019-01-29	2019-01-30	2019-01-31	2019-02-01	2019-02-04	2019-02-05		Total
2019-01-28	1	24	35	13	25	6	0		103
	2	37	35	28	31	14	0		145
	3	15	34	30	47	33	0		159
	Total	76	104	71	103	53	0		407
