# Supplementary material for: Development of Sterile Insect Technique for Control of the European Grapevine Moth, Lobesia botrana, in Urban Areas of Chile
Source: Insects. 2021 Apr 22;12(5):378. doi: 10.3390/insects12050378 (PMC8143568; doi:10.3390/insects12050378)
Supplement: Supplementary file 1 [file insects-12-00378-s001.zip › Supplementary Material File 4-21-21/S5_Sterile and Wild Moth Captures Requinoa 2019-2020.xlsx]

## Sheet: Worksheet Description
Variable Name	Description	Notes		Worksheet Name	Description
DATE	Date moths counted on traps			Sterile Moth Release Plot	Sterile moth count on traps in release plot
WEEK	Week # of experiment	In sequence, 1-37. Control plot has data only for weeks 4-37		Wild Moth Release Plot	Wild moth count on traps in release plot
TRAP1, TRAP2, etc.	Moth count per trap	# of marked sterile or wild moths on each trap by date trap counted. Missing values = "."		Sterile Moth Control Plot	Sterile moth count on traps in control plot
Semana	Week # of experiment	Worksheet:Release_TrapCatch_FlightAbilt		Wild Moth Control Plot	Wild moth count on traps in control plot
fecha	Date	Worksheet:Release_TrapCatch_FlightAbilt		Release_TrapCatch_FlightAbilt	Summary data: # moths released/week, Summed moths/trap/week for release and control plots, flight ability test data
Liberación A	# Sterile moths: first weekly release	Worksheet:Release_TrapCatch_FlightAbilt
Liberación B	# Sterile moths: second weekly release	Worksheet:Release_TrapCatch_FlightAbilt
Voladoras A	% flyers release A	Worksheet:Release_TrapCatch_FlightAbilt
Voladoras B	% flyers release B	Worksheet:Release_TrapCatch_FlightAbilt
Recaptura Irradiados área de liberación	Sum of sterile moth captures in release plot	Worksheet:Release_TrapCatch_FlightAbilt
Silvestres	Sum of wild moth captures in release plot	Worksheet:Release_TrapCatch_FlightAbilt
Recapturas Irradiados área testigo	Sum of sterile moth captures in control plot	Worksheet:Release_TrapCatch_FlightAbilt
Silvestres	Sum of wild moth captures in control plot	Worksheet:Release_TrapCatch_FlightAbilt

## Sheet: Sterile Moth Release Plot
Date	WEEK	Trap1	Trap2	Trap3	Trap4	Trap5	Trap6	Trap7	Trap8	Trap9	Trap10	Trap11	Trap12	Trap13	Trap14	Trap15	Trap16	Trap17	Trap18	Trap19	Trap20	Trap21	Trap22	Trap23	Trap24	Trap25	Trap26	Trap27	Trap28	Trap29	Trap30	Trap31	Trap32	Trap33	Trap34
2019-08-28	1	7	3	9	16	0	10	0	8	0	0	15	13	2	0	0	1	13	3	8	10	15	7	22	2	1	4	0	7	.	.	.	.	.	.
2019-09-04	2	2	10	3	23	1	16	.	11	4	2	5	21	1	18	.	1	8	2	9	5	17	5	15	3	8	12	1	4	.	.	.	.	.	.
2019-09-12	3	6	7	1	10	0	4	0	1	1	0	3	6	1	0	0	0	1	0	2	5	1	0	2	0	1	2	0	3	.	.	.	.	.	.
2019-09-16	4	8	1	0	15	0	0	0	4	3	1	5	14	0	6	0	3	1	0	7	6	1	5	7	0	2	1	0	0	.	.	.	.	.	.
2019-09-23	5	0	1	1	11	0	18	8	1	0	0	2	8	2	1	18	1	2	0	5	0	1	2	3	0	0	7	0	1	.	.	.	.	.	.
2019-10-04	6	9	3	6	14	0	37	.	10	8	7	4	32	3	7	.	21	17	1	15	5	13	23	15	16	3	15	15	27	.	.	.	.	.	.
2019-10-07	7	1	1	0	5	1	1	.	2	0	0	3	0	2	1	.	2	2	0	1	1	1	4	3	2	2	4	2	8	2	1	0	2	1	0
2019-10-15	8	.	.	1	.	.	.	.	.	1	.	.	.	.	.	.	.	1	.	.	.	.	.	1	1	.	.	.	1	1	.	.	.	.	.
2019-10-24	9	0	0	0	0	0	0	.	0	0	0	0	0	0	0	.	0	0	0	0	0	0	0	0	0	0	.	.	0	0	.	.	.	.	.
2019-10-28	10	0	0	0	0	0	0	.	0	0	0	0	0	0	0	.	0	0	0	0	0	0	0	0	0	0	0	0	0	0	0	0	.	0	.
2019-11-06	11	0	0	0	0	0	0	0	0	0	0	0	0	0	0	0	0	0	0	0	0	0	0	0	0	0	0	0	0	0	0	0	0	0	0
2019-11-12	12	7	3	10	15	4	7	0	4	4	.	2	4	3	1	4	0	10	0	8	4	2	1	9	7	5	4	.	8	0	1	0	5	3	.
2019-11-19	13	1	.	0	2	0	1	0	0	1	2	2	2	1	.	1	0	4	0	4	0	1	1	1	2	0	1	0	1	0	0	.	1	0	.
2019-11-27	14	0	0	0	0	0	3	0	8	0	0	0	0	0	.	0	0	1	0	1	0	0	0	1	1	1	1	.	0	0	0	.	0	0	.
2019-12-05	15	1	2	5	2	1	1	0	1	5	6	1	1	2	1	1	0	1	1	3	0	0	0	9	0	2	1	.	1	1	0	.	0	1	.
2019-12-11	16	4	2	6	6	2	5	0	2	13	4	0	1	0	.	3	1	4	1	4	1	2	2	5	0	4	3	0	3	0	1	1	.	.	4
2019-12-16	17	.	.	.	.	.	1	0	0	7	7	3	6	2	1	1	1	3	0	6	0	1	0	4	1	1	0	.	8	.	0	2	6	.	0
2019-12-23	18	4	2	0	1	0	0	0	0	1	1	0	0	0	0	0	0	0	0	2	0	0	0	1	1	0	0	.	1	1	0	.	.	3	0
2020-01-03	19	0	1	3	0	0	1	0	0	1	0	0	0	1	1	0	0	2	0	1	0	1	1	3	3	0	0	.	0	.	.	.	0	.	0
2020-01-06	20	0	0	0	1	0	0	0	0	0	0	0	0	0	0	0	0	0	0	0	0	0	0	1	0	0	0	0	0	0	2	.	0	.	1
2020-01-14	21	0	1	3	0	0	1	0	0	2	0	1	0	4	1	0	0	3	0	4	1	0	1	7	0	0	0	.	1	0	.	.	1	.	0
2020-01-20	22	0	0	0	0	0	0	0	0	0	0	0	0	0	0	0	0	0	0	0	0	0	0	0	0	0	0	0	0	0	.	0	0	.	0
2020-01-25	23	0	0	0	0	0	0	0	0	0	0	0	0	0	0	0	0	0	0	0	0	0	0	0	0	0	0	0	0	0	0	.	0	.	0
2020-02-03	24	0	0	2	0	0	0	0	0	1	0	0	1	2	1	1	0	2	0	0	0	3	0	0	0	0	0	0	0	0	0	0	0	0	3
2020-02-12	25	1	0	14	5	2	3	1	2	0	1	1	2	2	2	4	0	5	0	3	0	5	2	7	0	0	0	0	4	1	0	1	0	0	2
2020-02-17	26	2	3	11	1	1	5	0	1	0	6	3	5	3	11	8	1	11	0	6	0	3	0	13	0	2	3	0	3	1	0	4	0	2	9
2020-02-24	27	9	14	28	16	2	2	6	9	7	8	8	6	15	22	15	7	19	4	22	11	13	2	19	5	3	3	0	7	1	1	8	.	11	5
2020-03-02	28	3	7	32	24	4	10	7	4	4	6	6	14	8	8	4	3	28	3	18	2	12	2	13	1	1	3	.	9	1	.	3	8	3	8
2020-03-09	29	5	7	.	16	3	11	1	1	3	.	8	5	14	6	6	2	20	4	17	0	8	6	19	3	2	9	.	5	1	2	3	4	2	6
2020-03-14	30	4	3	5	3	2	6	0	5	1	12	1	4	6	4	14	1	5	0	12	2	5	3	9	0	2	1	.	12	0	0	1	1	6	.
2020-03-25	31	3	4	3	2	2	3	1	1	0	1	2	3	2	5	4	3	4	0	1	0	2	12	7	3	2	4	.	2	0	0	0	0	0	6
2020-03-31	32	4	5	12	4	10	17	2	15	8	2	3	11	11	11	8	2	4	8	6	4	7	2	19	4	8	1	.	16	.	2	0	2	4	4
2020-04-08	33	2	4	6	8	6	5	1	6	2	1	5	4	11	6	5	1	6	3	6	0	4	4	12	6	0	3	.	6	0	.	5	.	4	9
2020-04-13	34	0	0	0	0	0	0	0	0	0	1	0	1	1	1	0	0	0	0	1	0	0	0	0	0	0	0	.	0	0	0	0	2	0	0
2020-04-20	35	0	10	8	2	3	2	0	9	0	3	1	3	0	4	3	3	3	0	3	0	2	1	16	0	6	0	.	3	.	0	0	0	1	3
2020-04-27	36	3	6	13	13	1	3	1	5	5	0	1	2	3	6	10	3	6	0	0	2	4	0	11	4	2	5	.	4	0	0	2	1	4	2
2020-05-05	37	4	12	16	16	1	6	1	9	5	4	4	5	4	6	4	7	4	2	0	1	9	1	4	4	3	12	7	2	.	2	0	1	0	1

## Sheet: Wild Moth Release Plot
Date	WEEK	Trap1	Trap2	Trap3	Trap4	Trap5	Trap6	Trap7	Trap8	Trap9	Trap10	Trap11	Trap12	Trap13	Trap14	Trap15	Trap16	Trap17	Trap18	Trap19	Trap20	Trap21	Trap22	Trap23	Trap24	Trap25	Trap26	Trap27	Trap28	Trap29	Trap30	Trap31	Trap32	Trap33	Trap34
2019-08-28	1	0	0	0	0	0	0	0	0	0	0	0	0	0	0	0	0	0	0	0	0	0	0	0	0	0	0	0	0	.	.	.	.	.	.
2019-09-04	2	0	1	0	0	0	0	0	0	0	0	0	1	0	1		0	0	0	0	2	0	0	0	0	0	0	0	0	.	.	.	.	.	.
2019-09-12	3	0	0	0	2	0	1	0	0	0	0	1	2	0	2	0	0	0	0	1	0	0	0	0	0	0	0	0	0	.	.	.	.	.	.
2019-09-16	4	0	0	0	0	0	0	0	0	0	0	1	0	0	0	0	4	0	0	0	0	0	1	1	0	0	0	0	0	.	.	.	.	.	.
2019-09-23	5	0	0	1	2	0	12	0	0	0	2	2	4	4	3	0	15	3	1	5	2	3	3	1	0	0	0	0	3	.	.	.	.	.	.
2019-10-04	6	2	1	5	9	0	22	.	1	3	13	0	18	15	9	.	34	7	3	11	9	7	11	2	4	0	0	6	11	.	.	.	.	.	.
2019-10-07	7	5	1	6	19	2	40	.	1	1	25	8	10	51	38	.	75	18	7	17	11	12	19	4	9	1	1	2	34	47	15	15	27	30	11
2019-10-15	8	7	13	46	55	8	96	.	27	16	64	31	49	115	35	.	79	82	5	31	54	42	70	19	28	5	9	.	76	556	.	15	42	.	.
2019-10-24	9	6	3	8	29	3	30	.	22	24	54	13	22	66	25	.	22	60	4	33	27	49	43	26	23	2	0	.	47	76	.	0	0	.	.
2019-10-28	10	5	4	29	34	7	24	.	14	16	38	3	17	69	16	27	15	91	9	32	15	24	57	25	9	6	13	3	55	14	86	28	.	112	.
2019-11-06	11	2	0	1	3	1	5	5	3	4	14	1	3	16	.	2	11	27	1	4	3	9	33	12	6	3	1	0	14	6	2	5	39	5	54
2019-11-12	12	2	0	5	6	0	1	2	1	2	.	0	1	12	7	3	3	14	0	7	0	2	6	6	2	1	1	.	16	0	0	1	9	3	.
2019-11-19	13	0	.	1	0	1	1	0	0	4	14	2	6	6	.	1	2	6	1	2	0	2	1	3	2	1	0	0	5	2	2	.	1	5	.
2019-11-27	14	0	0	1	1	0	4	0	0	0	0	0	0	3	.	0	1	1	0	1	1	1	1	2	0	0	0	.	0	1	0	.	1	0	.
2019-12-05	15	1	1	4	14	24	35	6	6	6	4	6	15	40	20	18	5	23	5	16	5	12	10	9	3	0	3	.	15	1	1	.	1	0	.
2019-12-11	16	16	13	60	85	48	79	25	42	23	25	19	51	106	.	74	26	110	9	76	9	38	69	32	14	8	7	0	55	6	31	22	.	.	31
2019-12-16	17	.	.	.	.	.	69	36	52	52	27	34	90	164	35	88	25	94	13	162	9	66	130	54	26	40	24	.	117	.	19	30	122	.	62
2019-12-23	18	22	30	94	71	66	23	10	9	9	6	13	44	52	36	33	8	15	9	63	0	5	27	54	14	7	9	.	41	26	6	.	.	139	24
2020-01-03	19	2	3	12	1	4	6	2	4	0	9	6	7	16	4	1	2	3	4	15	4	3	2	3	2	4	4	.	5	.	.	.	31	.	1
2020-01-06	20	0	1	2	0	1	4	2	0	0	7	2	2	8	7	2	0	0	1	8	4	0	0	1	0	0	0	1	7	1	7	.	1	.	2
2020-01-14	21	0	1	5	1	2	11	11	2	0	3	2	6	9	12	5	1	5	0	4	1	6	0	2	1	1	3	.	6	1	.	.	3	.	1
2020-01-20	22	0	1	29	13	17	32	30	8	2	13	9	11	30	56	8	8	9	4	17	13	20	7	6	5	3	2	0	16	1	.	15	4	.	9
2020-01-25	23	8	8	46	46	15	63	50	25	6	39	48	49	96	125	31	22	39	17	75	8	44	23	32	18	5	19	0	80	8	36	.	17	.	38
2020-02-03	24	5	2	32	50	27	75	18	24	13	45	24	65	127	121	30	17	57	4	62	18	60	15	41	31	24	26	0	90	3	19	47	23	64	50
2020-02-12	25	23	13	32	29	26	43	15	15	30	27	29	39	106	44	27	21	46	9	68	14	21	9	24	9	16	15	1	42	19	15	27	54	53	30
2020-02-17	26	7	5	22	19	8	10	7	7	9	11	15	35	39	23	14	3	27	0	37	4	12	9	24	3	4	13	0	25	3	13	11	10	22	17
2020-02-24	27	9	16	47	35	9	54	14	11	16	19	21	25	50	44	17	13	36	5	44	12	31	7	33	6	4	10	0	41	9	6	10	0	17	11
2020-03-02	28	1	12	74	88	17	44	13	23	24	19	27	51	47	45	33	6	59	13	45	7	58	20	73	9	8	18	0	39	2	.	9	25	10	25
2020-03-09	29	1	7	.	14	3	14	3	5	3	.	3	4	13	13	1	4	36	5	14	1	15	5	29	3	3	4	.	23	1	4	5	1	4	3
2020-03-14	30	2	5	15	18	2	12	0	0	4	21	6	2	13	4	5	3	14	0	12	0	4	6	13	3	3	1	.	9	2	1	1	0	1	.
2020-03-25	31	0	0	7	1	1	3	1	2	1	0	3	4	0	0	3	1	6	1	1	0	1	0	0	4	5	5	.	3	0	4	3	1	1	8
2020-03-31	32	7	29	48	36	9	22	10	31	4	9	10	21	16	12	11	2	23	6	11	2	8	7	21	6	4	7	.	27		4	8	1	6	9
2020-04-08	33	10	11	22	6	7	9	2	6	0	4	8	7	3	6	4	1	11	3	4	0	5	4	11	6	10	6	.	8	0	.	1	.	3	6
2020-04-13	34	0	3	0	0	2	6	0	0	0	8	2	2	5	1	0	3	4	3	1	0	0	0	9	0	3	2	.	6	0	3	1	3	0	4
2020-04-20	35	5	17	24	16	16	8	1	18	6	6	6	7	8	5	6	4	6	0	3	0	5	2	14	6	4	0	.	16	.	0	1	0	2	6
2020-04-27	36	6	9	12	9	7	3	1	8	10	1	7	3	6	7	6	3	5	1	7	1	4	6	11	1	8	5	.	5	0	4	2	1	2	4
2020-05-05	37	14	12	17	8	1	3	1	7	2	5	2	8	8	10	2	4	4	0	2	3	13	1	9	5	2	13	5	8	.	1	0	1	2	5

## Sheet: Sterile Moth Control Plot
DATE	WEEK	Trap1	Trap2	Trap3	Trap4	Trap5	Trap6	Trap7	Trap8	Trap9	Trap10	Trap11	Trap12	Trap13	Trap14	Trap15	Trap16	Trap17	Trap18	Trap19	Trap20	Trap21	Trap22	Trap23	Trap24	Trap25	Trap26	Trap27	Trap28
2019-09-16	4	0	0	0	0	0	0	0	0	0	0	0	0	0	0	0	0	0	0	0	0	0	0	0	0	0	0	0	0
2019-09-23	5	0	0	0	0	0	0	0	0	0	0	0	0	0	0	0	0	0	0	0	0	0	0	0	0	0	0	0	0
2019-10-04	6	0	1	0	1	0	0	0	0	0	0	0	0	0	0	0	0	0	0	0	0	0	1	0	0	5	1	0	2
2019-10-07	7	0	0	0	0	0	0	0	1	0	0	0	1	0	0	0	0	0	0	0	1	0	0	1	0	1	0	0	0
2019-10-15	8	0	0	0	0	0	0	0	0	0	0	0	0	0	0	0	0	0	0	0	0	0	0	0	0	0	0	0	0
2019-10-24	9	.	.	.	.	.	.	.	.	.	.	.	.	.	.	.	.	.	.	.	.	.	.	.	.	.	.	.	.
2019-10-28	10	0	0	0	0	0	0	0	0	0	0	0	0	0	0	0	0	0	0	0	0	0	0	0	0	0	0	0	0
2019-11-06	11	0	0	0	0	0	0	0	0	0	0	0	0	0	0	0	0	0	0	0	0	0	0	0	0	0	0	0	0
2019-11-12	12	0	0	0	0	0	0	0	0	0	0	0	2	0	0	0	0	0	0	0	0	0	0	1	0	0	1	1	0
2019-11-19	13	0	0	0	0	0	0	0	0	0	0	0	0	0	0	0	0	0	0	0	0	0	0	0	0	0	0	0	0
2019-11-27	14	0	0	0	0	0	0	0	0	0	0	0	0	0	.	0	0	0	0	0	0	0	0	0	0	0	0	0	0
2019-12-05	15	0	0	0	0	0	0	0	0	0	0	0	0	0	0	0	0	0	0	0	1	0	0	0	0	0	0	0	0
2019-12-11	16	0	0	0	0	0	0	0	0	0	0	0	1	0	0	0	0	0	0	0	0	0	0	0	0	0	0	0	1
2019-12-16	17	0	0	0	0	0	0	0	0	0	0	0	0	0	0	0	0	0	0	0	0	0	0	0	0	0	0	0	0
2019-12-23	18	0	0	0	0	0	0	0	0	0	0	0	0	0	0	0	0	0	0	0	0	0	0	0	0	0	0	0	0
2020-01-03	19	0	0	0	0	0	0	0	0	0	0	0	0	0	.	0	0	1	0	0	0	0	0	0	0	0	0	0	0
2020-01-06	20	0	0	0	0	0	.	0	0	.	0	0	0	0	0	0	0	.	0	0	0	0	0	0	0	0	0	0	0
2020-01-14	21	0	0	0	0	0	0	0	0	0	0	0	0	0	0	0	0	0	0	0	0	0	0	0	0	0	0	0	0
2020-01-20	22	0	0	0	0	0	0	0	0	0	0	0	0	0	0	0	0	0	0	0	0	0	0	0	0	0	0	0	0
2020-01-25	23	0	0	0	0	0	0	0	0	0	0	0	0	0	0	0	0	0	0	0	0	0	0	0	0	0	0	0	0
2020-02-03	24	0	0	0	0	0	0	0	0	0	0	0	0	0	0	0	0	0	0	0	0	0	0	0	0	0	0	0	0
2020-02-12	25	0	0	0	0	0	0	0	0	0	0	0	0	0	0	0	0	0	0	0	0	0	0	0	0	0	0	0	0
2020-02-17	26	0	0	0	0	0	1	0	1	0	0	1	0	0	0	0	0	0	0	0	0	0	1	1	0	1	1	0	0
2020-02-24	27	0	1	0	0	0	0	1	0	0	0	0	0	0	0	0	0	0	0	0	0	0	0	0	0	0	0	0	2
2020-03-02	28	0	0	0	0	0	1	1	0	0	1	0	0	0	0	0	0	0	0	0	0	1	0	2	0	2	0	1	0
2020-03-09	29	0	0	0	1	0	0	1	0	0	0	0	0	0	0	0	0	0	0	0	0	0	1	1	0	0	1	0	0
2020-03-14	30	0	0	1	1	0	0	1	0	0	0	0	0	0	0	0	0	0	1	0	0	0	1	1	1	1	1	1	0
2020-03-25	31	0	0	0	0	0	0	0	0	0	0	0	0	0	0	0	0	0	0	0	0	0	2	0	0	1	0	0	0
2020-03-31	32	0	0	0	0	0	0	0	0	0	0	0	0	0	0	0	1	0	0	0	0	0	0	0	0	1	1	0	0
2020-04-08	33	0	0	0	0	0	0	0	0	0	0	0	2	0	0	0	0	0	0	0	0	0	0	1	0	3	0	0	2
2020-04-13	34	0	0	0	0	0	0	0	0	0	0	0	0	0	0	0	0	0	0	0	0	0	0	0	0	0	1	0	0
2020-04-20	35	0	0	0	1	0	0	0	0	0	0	0	0	0	0	0	0	0	0	0	0	0	0	1	0	0	0	0	0
2020-04-27	36	0	0	0	0	0	0	0	0	0	1	0	0	0	0	0	0	0	0	0	1	0	0	0	0	0	0	0	0
2020-05-05	37	0	0	1	0	0	0	1	0	0	0	0	0	.	0	0	0	0	0	0	0	0	0	0	0	2	0	2	1

## Sheet: Wild Moth Control Plot
DATE	WEEK	Trap1	Trap2	Trap3	Trap4	Trap5	Trap6	Trap7	Trap8	Trap9	Trap10	Trap11	Trap12	Trap13	Trap14	Trap15	Trap16	Trap17	Trap18	Trap19	Trap20	Trap21	Trap22	Trap23	Trap24	Trap25	Trap26	Trap27	Trap28
2019-09-16	4	1	3	1	2	0	0	0	0	0	0	0	0	0	6	2	0	0	1	0	0	2	2	0	0	1	4	2	0
2019-09-23	5	3	7	2	0	4	1	1	0	0	1	0	3	2	25	8	1	0	3	2	0	3	11	6	3	3	22	5	0
2019-10-04	6	9	32	11	2	4	9	2	7	0	3	1	6	7	23	25	2	3	7	9	0	7	15	9	4	9	48	16	3
2019-10-07	7	7	27	14	1	12	26	7	12	2	4	3	14	11	39	13	7	6	9	10	7	2	31	27	6	23	37	36	9
2019-10-15	8	32	97	27	18	38	44	23	17	3	14	18	64	21	76	28	19	12	88	51	17	8	71	73	28	57	118	43	48
2019-10-24	9	.	.	.	.	.	.	.	.	.	.	.	.	.	.	.	.	.	.	.	.	.	.	.	.	.	.	.	.
2019-10-28	10	43	110	34	54	52	33	52	37	2	27	53	82	31	97	44	26	23	92	67	17	15	96	61	23	52	114	187	54
2019-11-06	11	12	27	7	13	9	9	17	11	0	4	5	18	10	34	18	7	2	17	4	4	3	14	13	3	18	22	49	26
2019-11-12	12	2	30	4	14	4	4	15	3	0	3	11	16	2	5	10	4	2	28	5	0	1	14	7	0	4	16	37	6
2019-11-19	13	2	7	1	2	0	0	6	0	0	2	4	2	1	4		1	1	3	3	0	0	1	1	0	0	2	1	4
2019-11-27	14	0	6	2	0	3	0	1	0	0	4	1	1	2	.	0	0	0	5	2	1	0	0	1	1	5	4	1	1
2019-12-05	15	5	34	12	19	13	12	8	10	1	19	24	17	9	103	9	3	2	4	15	7	4	5	44	2	38	9	22	4
2019-12-11	16	10	176	43	89	63	49	66	50	3	87	68	57	38	157	32	18	10	64	72	25	2	19	92	7	99	39	83	18
2019-12-16	17	39	183	56	118	94	165	82	102	10	128	94	119	52	96	52	14	35	121	18	51	14	53	96	11	121	77	188	37
2019-12-23	18	11	96	10	72	21	32	29	35	2	58	45	29	25	45	17	16	19	54	29	13	10	16	32	3	68	13	32	17
2020-01-03	19	4	26	1	17		4	11	1	.	7	5	4	15	.	.	1	1	6	3	1	2	2	7		14	4	11	1
2020-01-06	20	2	8	1	2	1	.	5	3	.	2	7	5	5	9	1	1		2	1	1	1	1	1	1	2	4	7	1
2020-01-14	21	1	13	5	11	2	.	7	3	2	4	11	20	4	30	3	1	2	2	6	2	1		9	1	4	9	21	3
2020-01-20	22	7	56	4	17	11	6	32	20	3	18	37	45	15	62	13	3	8	21	19	6	15	24	33	3	31	36	41	14
2020-01-25	23	12	230	23	60	29	21	94	49	3	48	61	104	30	132	16	10	20	59	57	30	16	43	82	11	84	103	166	24
2020-02-03	24	21	183	9	29	9	25	5	21	8	34	39	62	1	58	9	7	16	45	52	23	16	51	74	1	54	58	77	56
2020-02-12	25	18	79	9	12	15	26	29	17	1	15	13	42	1	57	9	2	11	29	19	8	9	19	18	2	43	24	50	18
2020-02-17	26	4	28	5	13	2	10	7	13	2	8	10	25	7	29	2	1	3	9	6	1	2	5	15	1	24	20	0	16
2020-02-24	27	2	14	1	3	2	2	8	2	1	6	5	7	10	16	1	1	4	6	3	0	1	3	5	1	14	3	9	28
2020-03-02	28	0	17	1	2	2	1	2	3	0	2	3	4	7	7	1	0	2	3	1	4	3	4	3	0	8	5	2	3
2020-03-09	29	1	9	0	2	0	2	2	0	0	1	2	1	1	2	0	0	0	0	2	0	1	3	2	0	7	6	3	0
2020-03-14	30	0	1	3	3	1	2	0	1	0	0	1	2	0	0	1	0	1	0	0	0	0	0	0	0	2	0	1	1
2020-03-25	31	0	3	0	0	0	0	2	2	1	2	0	4	0	1	0	0	1	2	0	0	0	1	1	0	2	0	2	0
2020-03-31	32	0	0	0	2	0	0	2	3	0	0	0	1	0	0	0	0	0	0	0	0	0	0	1	0	5	2	2	2
2020-04-08	33	0	0	0	0	0	0	2	0	0	2	0	1	0	0	0	0	0	2	3	0	0	2	2	0	0	0	1	0
2020-04-13	34	0	0	0	0	0	0	2	0	0	0	1	3	0	0	0	0	0	0	1	1	0	0	1	0	2	1	0	0
2020-04-20	35	0	0	0	1	0	0	3	0	0	0	1	0	0	0	0	0	0	0	0	0	0	0	1	0	0	0	2	1
2020-04-27	36	0	0	1	1	0	0	2	0	0	0	0	1	0	0	0	0	0	0	0	3	0	1	0	0	2	0	2	2
2020-05-05	37	2	0	0	0	1	0	0	0	0	1	0	0	.	0	0	0	0	0	0	0	0	0	0	1	1	2	0	0

## Sheet: Release_TrapCatch_FlightAbilt  
Semana	fecha	Liberación A	Liberación B	Voladoras A	Voladoras B	Recaptura Irradiados área de liberación	Silvestres	Recapturas Irradiados área testigo	Silvestres
1	2019-08-20	12710	13020	72.796	86.452	176	0
2	2019-08-27	13020	5661	93.55	75.16	207	5
3	2019-09-03	5270	9610	88.39	88.39	57	9
4	2019-09-10	16120	19032	74.19	75.19	90	7
5	2019-09-17	14444		52.34		93	66	0	116
6	2019-09-24	20096	21666	70.06	76.43	326	203	11	273
7	2019-10-01	10976		74.44		55	562	5	402
8	suspendida					7	1675	0	1653
9	suspendida					0	717
10	suspendida					0	897	0	1578
11	suspendida					0	295	0	376
12	2019-11-05	7590	5814	69.2	89.1	135	113	5	247
13	2019-11-12		7107		85.22	29	71	0	48
14	2019-11-19	6120	6486	81.48	86.01	17	19	0	41
15	2019-11-26	6720	8250	86.01	91.52	50	309	1	454
16	2019-12-03	8250	9688	91.52	89.02	84	1209	2	1536
17	2019-12-10	3300	7750	89.49	86.88	61	1640	0	2226
18	2019-12-17	3840	4844	89.38	93.26	18	965	0	849
19	2019-12-24	6574	4248	90.85	93.5	19	160	1	148
20	2020-01-03	4224	4758			5	71	0	74
21	2020-01-07	3926	8825	21.85	84.89	31	105	0	177
22	suspendida					0	398	0	600
23	suspendida					0	1136	0	1617
24	2020-01-27	11392	14520	62.92		16	1309	0	1043
25	2020-02-04	15345	13860	61.09		70	991	0	595
26	2020-02-11	11480	11160	68.39		118	468	7	268
27	2020-02-18	18800	17010	74.82		308	682	4	158
28	2020-02-25	15738	13590	80.33		259	944	9	90
29	2020-03-03	16974	16468	93.3		199	244	5	47
30	2020-03-10	16425	34020	62.83		130	182	10	20
31	2020-03-17	25280	7182	76.58		82	70	3	24
32	2020-03-24	16020	15840	82.3		216	427	3	20
33	2020-03-31	13185	9072	75.31		141	184	8	15
34	suspendida					7	71	1	12
35	2020-04-20	30080	30340	81.12		89	218	2	9
36	2020-04-27	30652	25280	65.64		122	165	2	15
37	2020-05-05	25259	17442	48.89		157	178	7	8
Total				74.2524	85.7873	91.1892	453.108	2.6875	460.594
