# Supplementary material for: Development of Sterile Insect Technique for Control of the European Grapevine Moth, Lobesia botrana, in Urban Areas of Chile
Source: Insects. 2021 Apr 22;12(5):378. doi: 10.3390/insects12050378 (PMC8143568; doi:10.3390/insects12050378)
Supplement: Supplementary file 1 [file insects-12-00378-s001.zip › Supplementary Material File 4-21-21/S6_HourlyTemperatures.xlsx]

## Sheet: VariableNames
Variable Name	Description	Notes
Temperature Data
Tiempo UTC-4	Date and Time (UTC-4) of measurement
Temperatura del Aire ºC (hora)	Air temperature (in degrees C)
Humedad Relativa %	Relative humidity (%)
Recapture Data
Week	Starting date of week
% recapture	Percet of released moths recaptured
max temperature	Mean of daily maximum temperatures for week
Temp at Dusk	Mean of daily temperatures within two hours of dusk.	Dusk times from: https://www.gaisma.com/en/

## Sheet: Raw Temperature Data
www.agrometeorologia.cl
Red Agrometeorológica de INIA
Generado el 14-12-2020 09:16:36
Rayentué, Rengo
Tiempo UTC-4	Temperatura del Aire ºC (hora)	Humedad Relativa %
19-08-2019 00:00	8.5	90.4
19-08-2019 01:00	8.7	88.8
19-08-2019 02:00	7.9	92.3
19-08-2019 03:00	7.6	93.9
19-08-2019 04:00	7.4	94.8
19-08-2019 05:00	7.3	95.7
19-08-2019 06:00	7	95.8
19-08-2019 07:00	7	96.7
19-08-2019 08:00	7.1	96.3
19-08-2019 09:00	8.1	92
19-08-2019 10:00	9.3	87.1
19-08-2019 11:00	10.1	84.8
19-08-2019 12:00	11.2	75
19-08-2019 13:00	13.6	63.5
19-08-2019 14:00	13.6	63.6
19-08-2019 15:00	13.8	62.9
19-08-2019 16:00	13.5	63.9
19-08-2019 17:00	13.3	62.9
19-08-2019 18:00	14.4	51
19-08-2019 19:00	16.7	35.2
19-08-2019 20:00	17.1	34.1
19-08-2019 21:00	17.6	32.7
19-08-2019 22:00	17.1	38.8
19-08-2019 23:00	15.1	47.1
20-08-2019 00:00	13.4	56.8
20-08-2019 01:00	12.3	62.6
20-08-2019 02:00	11.4	69.4
20-08-2019 03:00	11	72.9
20-08-2019 04:00	10.6	73.4
20-08-2019 05:00	10.4	76.4
20-08-2019 06:00	10.1	79.9
20-08-2019 07:00	9.3	83.6
20-08-2019 08:00	9.5	82.2
20-08-2019 09:00	12.9	64.6
20-08-2019 10:00	17.5	43
20-08-2019 11:00	19.7	37.2
20-08-2019 12:00	20.9	37.6
20-08-2019 13:00	22.5	29.7
20-08-2019 14:00	24.1	26.3
20-08-2019 15:00	24.2	29.8
20-08-2019 16:00	24.1	31.3
20-08-2019 17:00	23.1	33.9
20-08-2019 18:00	19.9	41.1
20-08-2019 19:00	16.8	50.6
20-08-2019 20:00	14.6	58.7
20-08-2019 21:00	12.9	64.5
20-08-2019 22:00	12.4	66.2
20-08-2019 23:00	11.6	71.5
21-08-2019 00:00	11.7	69.9
21-08-2019 01:00	11.6	75
21-08-2019 02:00	10	79.8
21-08-2019 03:00	8.7	87
21-08-2019 04:00	8.8	91.2
21-08-2019 05:00	9.7	89.4
21-08-2019 06:00	8.8	92.1
21-08-2019 07:00	8.8	91.9
21-08-2019 08:00	9.1	90.6
21-08-2019 09:00	10.4	85.2
21-08-2019 10:00	11.1	77.6
21-08-2019 11:00	11.6	76.6
21-08-2019 12:00	11.8	70.3
21-08-2019 13:00	12.4	70.2
21-08-2019 14:00	12.3	67.6
21-08-2019 15:00	12.3	65.8
21-08-2019 16:00	12.4	64.9
21-08-2019 17:00	12.6	66.7
21-08-2019 18:00	11.7	77
21-08-2019 19:00	10.6	84.8
21-08-2019 20:00	9.8	87.2
21-08-2019 21:00	9.5	88.3
21-08-2019 22:00	10	91.2
21-08-2019 23:00	8	95.3
22-08-2019 00:00	6.4	97.8
22-08-2019 01:00	5.9	98.3
22-08-2019 02:00	4.8	98.4
22-08-2019 03:00	6.2	99.5
22-08-2019 04:00	7.9	99.7
22-08-2019 05:00	6.9	99.5
22-08-2019 06:00	6.5	99.8
22-08-2019 07:00	6.4	100
22-08-2019 08:00	5.9	100
22-08-2019 09:00	8.4	96.4
22-08-2019 10:00	12.1	73.9
22-08-2019 11:00	15.6	59.3
22-08-2019 12:00	18.9	49.9
22-08-2019 13:00	22.8	35.1
22-08-2019 14:00	25.6	24.4
22-08-2019 15:00	26.4	21.5
22-08-2019 16:00	25.1	29.5
22-08-2019 17:00	23.1	37.2
22-08-2019 18:00	20.1	45.4
22-08-2019 19:00	16.9	56
22-08-2019 20:00	14.2	66.7
22-08-2019 21:00	11.6	75.3
22-08-2019 22:00	10.9	77.4
22-08-2019 23:00	9.4	83.6
23-08-2019 00:00	8.6	85.6
23-08-2019 01:00	8	90.5
23-08-2019 02:00	7.7	91.6
23-08-2019 03:00	6.9	94
23-08-2019 04:00	6.1	94.6
23-08-2019 05:00	5.9	94.8
23-08-2019 06:00	5.9	93.8
23-08-2019 07:00	6.3	83.7
23-08-2019 08:00	7.6	70.2
23-08-2019 09:00	12.9	53.4
23-08-2019 10:00	16.9	44.2
23-08-2019 11:00	20.5	33.2
23-08-2019 12:00	23.7	25.3
23-08-2019 13:00	24.3	30.4
23-08-2019 14:00	23.2	37.2
23-08-2019 15:00	23	36.7
23-08-2019 16:00	22.5	35.9
23-08-2019 17:00	21.2	40.7
23-08-2019 18:00	18.9	46.1
23-08-2019 19:00	15.6	58.6
23-08-2019 20:00	14.9	56.8
23-08-2019 21:00	13.7	64.4
23-08-2019 22:00	12.1	69.6
23-08-2019 23:00	11.5	72.6
24-08-2019 00:00	11.3	74
24-08-2019 01:00	11	75.5
24-08-2019 02:00	11.5	71
24-08-2019 03:00	11	75.3
24-08-2019 04:00	9.9	80.8
24-08-2019 05:00	9.5	81.3
24-08-2019 06:00	10.5	73.2
24-08-2019 07:00	9.9	75.8
24-08-2019 08:00	10.5	74.9
24-08-2019 09:00	11.7	72.8
24-08-2019 10:00	14.8	57.9
24-08-2019 11:00	15.4	58.6
24-08-2019 12:00	16.6	52.8
24-08-2019 13:00	17.9	48.4
24-08-2019 14:00	18.8	43.9
24-08-2019 15:00	20.2	31.7
24-08-2019 16:00	20	31.1
24-08-2019 17:00	18.6	38.2
24-08-2019 18:00	17.5	45.5
24-08-2019 19:00	15.4	55.9
24-08-2019 20:00	13	63.1
24-08-2019 21:00	11.9	70.1
24-08-2019 22:00	12.3	67.6
24-08-2019 23:00	13.6	57.7
25-08-2019 00:00	12.4	63.3
25-08-2019 01:00	10.9	70.3
25-08-2019 02:00	10.9	71.6
25-08-2019 03:00	10.4	74.6
25-08-2019 04:00	10	76.9
25-08-2019 05:00	9.5	79.9
25-08-2019 06:00	8.9	82.6
25-08-2019 07:00	8.8	83.1
25-08-2019 08:00	9.3	81.2
25-08-2019 09:00	10.8	75
25-08-2019 10:00	12.4	69.3
25-08-2019 11:00	14	61.9
25-08-2019 12:00	15.8	55.1
25-08-2019 13:00	16.8	50.6
25-08-2019 14:00	17.4	48.3
25-08-2019 15:00	19.2	43.1
25-08-2019 16:00	19.8	42.3
25-08-2019 17:00	19.3	46.1
25-08-2019 18:00	17.6	53.1
25-08-2019 19:00	15.3	62.3
25-08-2019 20:00	12.5	73.7
25-08-2019 21:00	10.8	80
25-08-2019 22:00	10.1	82.6
25-08-2019 23:00	10.3	82.1
26-08-2019 00:00	10.4	82.1
26-08-2019 01:00	10.2	83.2
26-08-2019 02:00	9.9	84.7
26-08-2019 03:00	9.8	84.8
26-08-2019 04:00	10	83.2
26-08-2019 05:00	10.8	78.5
26-08-2019 06:00	10.8	79
26-08-2019 07:00	10.7	80.1
26-08-2019 08:00	10.5	79.9
26-08-2019 09:00	11.7	76.2
26-08-2019 10:00	12.3	74.3
26-08-2019 11:00	13.8	67.4
26-08-2019 12:00	14.9	64.1
26-08-2019 13:00	15.5	61.2
26-08-2019 14:00	16.3	57.6
26-08-2019 15:00	17	53.9
26-08-2019 16:00	17.9	48.9
26-08-2019 17:00	17.1	51.9
26-08-2019 18:00	16.3	59
26-08-2019 19:00	13.8	71.6
26-08-2019 20:00	12.6	75.2
26-08-2019 21:00	11.7	80.9
26-08-2019 22:00	9.7	86.6
26-08-2019 23:00	9.2	87
27-08-2019 00:00	8.1	89
27-08-2019 01:00	7.1	90.1
27-08-2019 02:00	6.9	85.5
27-08-2019 03:00	6.9	83.5
27-08-2019 04:00	6.6	86.2
27-08-2019 05:00	5.2	91.1
27-08-2019 06:00	5	91.9
27-08-2019 07:00	5.6	87.6
27-08-2019 08:00	8.7	72.4
27-08-2019 09:00	13.3	55.6
27-08-2019 10:00	15.5	49.6
27-08-2019 11:00	19.1	38.6
27-08-2019 12:00	21.2	33.3
27-08-2019 13:00	22.8	31.1
27-08-2019 14:00	24.6	28.7
27-08-2019 15:00	24	31.7
27-08-2019 16:00	22.9	36.1
27-08-2019 17:00	22.1	40.1
27-08-2019 18:00	19.8	47.4
27-08-2019 19:00	16.6	58
27-08-2019 20:00	14.8	65.2
27-08-2019 21:00	13.6	69.4
27-08-2019 22:00	13	73.2
27-08-2019 23:00	12.1	76.9
28-08-2019 00:00	11.6	77.6
28-08-2019 01:00	10.8	82.4
28-08-2019 02:00	10.2	84.5
28-08-2019 03:00	10.4	82.1
28-08-2019 04:00	9.1	86.3
28-08-2019 05:00	9.9	80.2
28-08-2019 06:00	10.5	69.5
28-08-2019 07:00	11.6	60.6
28-08-2019 08:00	13.6	56.6
28-08-2019 09:00	15.7	54.3
28-08-2019 10:00	18.5	46.9
28-08-2019 11:00	20.7	41.3
28-08-2019 12:00	22.7	37.8
28-08-2019 13:00	23.4	38.2
28-08-2019 14:00	24	38.8
28-08-2019 15:00	24.4	36.2
28-08-2019 16:00	24.1	35.1
28-08-2019 17:00	22.6	33.1
28-08-2019 18:00	20.6	39
28-08-2019 19:00	19	44.8
28-08-2019 20:00	17.3	58.5
28-08-2019 21:00	15.7	65.5
28-08-2019 22:00	14.7	71.1
28-08-2019 23:00	14.1	72.3
29-08-2019 00:00	13.3	76.2
29-08-2019 01:00	12.7	79.1
29-08-2019 02:00	12	82.3
29-08-2019 03:00	11	86.4
29-08-2019 04:00	9.1	93
29-08-2019 05:00	8.1	96.2
29-08-2019 06:00	7.2	97.7
29-08-2019 07:00	8	99
29-08-2019 08:00	9.8	97.9
29-08-2019 09:00	11.2	92.5
29-08-2019 10:00	12.4	83.9
29-08-2019 11:00	14.2	72.1
29-08-2019 12:00	15.2	66.2
29-08-2019 13:00	16.4	61.4
29-08-2019 14:00	16.9	59.5
29-08-2019 15:00	17	59.7
29-08-2019 16:00	15.6	64.3
29-08-2019 17:00	14.5	66.5
29-08-2019 18:00	13.9	68.2
29-08-2019 19:00	13.4	68.6
29-08-2019 20:00	13	70.1
29-08-2019 21:00	12.2	71.9
29-08-2019 22:00	11.2	75
29-08-2019 23:00	10.2	79.2
30-08-2019 00:00	9.8	80.5
30-08-2019 01:00	9.1	78.2
30-08-2019 02:00	8.9	76
30-08-2019 03:00	9.1	76.9
30-08-2019 04:00	8.4	79
30-08-2019 05:00	7.3	84
30-08-2019 06:00	6.5	87.8
30-08-2019 07:00	6.2	90
30-08-2019 08:00	6.9	86.1
30-08-2019 09:00	9.1	76.5
30-08-2019 10:00	11.1	68.1
30-08-2019 11:00	13.5	59.8
30-08-2019 12:00	14.9	55.1
30-08-2019 13:00	15	46.9
30-08-2019 14:00	16.2	40.6
30-08-2019 15:00	16.7	31.5
30-08-2019 16:00	16.5	31
30-08-2019 17:00	15.1	39.8
30-08-2019 18:00	12.8	51.3
30-08-2019 19:00	11.7	57.6
30-08-2019 20:00	10.7	64.2
30-08-2019 21:00	9.7	68.1
30-08-2019 22:00	9.1	70.7
30-08-2019 23:00	7.4	77.8
31-08-2019 00:00	5	85.8
31-08-2019 01:00	3.3	92.4
31-08-2019 02:00	2.8	95.6
31-08-2019 03:00	2.9	94.8
31-08-2019 04:00	1.3	95.6
31-08-2019 05:00	0.8	97
31-08-2019 06:00	0.5	97.5
31-08-2019 07:00	0.9	98.4
31-08-2019 08:00	3.1	99.1
31-08-2019 09:00	3.9	99
31-08-2019 10:00	6.6	83.2
31-08-2019 11:00	10.9	58.1
31-08-2019 12:00	13.5	45.7
31-08-2019 13:00	15.4	35.5
31-08-2019 14:00	16.7	31.6
31-08-2019 15:00	16.6	32.4
31-08-2019 16:00	16.7	32.8
31-08-2019 17:00	15.2	42.2
31-08-2019 18:00	13.2	54.3
31-08-2019 19:00	11.7	61.2
31-08-2019 20:00	8.1	75.3
31-08-2019 21:00	6.4	82.2
31-08-2019 22:00	5.5	85.3
31-08-2019 23:00	5	84.3
01-09-2019 00:00	4.9	83.9
01-09-2019 01:00	4.2	87.2
01-09-2019 02:00	3.7	88.9
01-09-2019 03:00	2.5	92.3
01-09-2019 04:00	2.1	95.2
01-09-2019 05:00	1.8	94.4
01-09-2019 06:00	0.8	95.9
01-09-2019 07:00	0.4	97.5
01-09-2019 08:00	3.4	94
01-09-2019 09:00	6.9	76.8
01-09-2019 10:00	9.9	63.8
01-09-2019 11:00	11.9	55.2
01-09-2019 12:00	13.9	45.8
01-09-2019 13:00	16.3	36.5
01-09-2019 14:00	17.8	29.5
01-09-2019 15:00	18.4	28.9
01-09-2019 16:00	18.4	27.4
01-09-2019 17:00	17.2	26.4
01-09-2019 18:00	13.8	38.4
01-09-2019 19:00	11.7	51.4
01-09-2019 20:00	10.1	61.7
01-09-2019 21:00	6.9	74.1
01-09-2019 22:00	4.9	79.8
01-09-2019 23:00	3.9	84
02-09-2019 00:00	2.8	87.1
02-09-2019 01:00	4.2	79.8
02-09-2019 02:00	4.3	81.5
02-09-2019 03:00	2.7	86.8
02-09-2019 04:00	0.4	94.1
02-09-2019 05:00	-0.5	95.5
02-09-2019 06:00	-1	96.1
02-09-2019 07:00	-1.2	97
02-09-2019 08:00	2.3	90.9
02-09-2019 09:00	5.5	74.1
02-09-2019 10:00	7.5	66
02-09-2019 11:00	9.3	56.9
02-09-2019 12:00	11.7	41.7
02-09-2019 13:00	14.2	35.5
02-09-2019 14:00	15.6	29.1
02-09-2019 15:00	17.4	25.3
02-09-2019 16:00	17.8	21
02-09-2019 17:00	16.8	25.3
02-09-2019 18:00	14.3	36.3
02-09-2019 19:00	11.2	49.9
02-09-2019 20:00	8.9	57.7
02-09-2019 21:00	5.9	69.8
02-09-2019 22:00	4.5	75.4
02-09-2019 23:00	3.5	78.9
03-09-2019 00:00	2.6	82.1
03-09-2019 01:00	1.5	85.1
03-09-2019 02:00	1.5	83.7
03-09-2019 03:00	1.3	78.5
03-09-2019 04:00	1.2	71.9
03-09-2019 05:00	-0.2	77.2
03-09-2019 06:00	-0.8	82.3
03-09-2019 07:00	-0.7	85.2
03-09-2019 08:00	3.2	70.1
03-09-2019 09:00	8.2	53.9
03-09-2019 10:00	12.2	39.9
03-09-2019 11:00	14.9	28
03-09-2019 12:00	16.7	23.8
03-09-2019 13:00	18.9	20.3
03-09-2019 14:00	20.8	18
03-09-2019 15:00	21.8	14.4
03-09-2019 16:00	21.3	16.3
03-09-2019 17:00	20.9	18.7
03-09-2019 18:00	17.8	26.9
03-09-2019 19:00	13.5	42
03-09-2019 20:00	10.9	49.9
03-09-2019 21:00	8.7	57.2
03-09-2019 22:00	7.5	60.7
03-09-2019 23:00	6.4	64.1
04-09-2019 00:00	5.8	67
04-09-2019 01:00	5.6	68.4
04-09-2019 02:00	6.3	65.7
04-09-2019 03:00	6.9	64.3
04-09-2019 04:00	7.3	63.4
04-09-2019 05:00	6.6	63.2
04-09-2019 06:00	6.1	63.9
04-09-2019 07:00	6.2	65.9
04-09-2019 08:00	8.8	52.8
04-09-2019 09:00	12.3	40.7
04-09-2019 10:00	15.6	33.6
04-09-2019 11:00	18.2	28.2
04-09-2019 12:00	19.7	24.9
04-09-2019 13:00	20.6	24.8
04-09-2019 14:00	20.7	27.8
04-09-2019 15:00	19.8	30.9
04-09-2019 16:00	18.5	43.6
04-09-2019 17:00	15.4	59.3
04-09-2019 18:00	12.8	69.5
04-09-2019 19:00	11.3	77
04-09-2019 20:00	10	83.2
04-09-2019 21:00	9.5	85.9
04-09-2019 22:00	9.2	88.6
04-09-2019 23:00	9.4	87.6
05-09-2019 00:00	9.8	85.2
05-09-2019 01:00	10.1	82.3
05-09-2019 02:00	10	86.6
05-09-2019 03:00	9.2	95.6
05-09-2019 04:00	9.2	93.8
05-09-2019 05:00	9.3	92.3
05-09-2019 06:00	9.5	90.6
05-09-2019 07:00	9.4	86.1
05-09-2019 08:00	10.1	79.8
05-09-2019 09:00	11.3	71.9
05-09-2019 10:00	12.7	62.4
05-09-2019 11:00	14.1	54.6
05-09-2019 12:00	16.1	45.9
05-09-2019 13:00	17	42.4
05-09-2019 14:00	18	37.9
05-09-2019 15:00	18.2	37.3
05-09-2019 16:00	17.8	40.3
05-09-2019 17:00	16.5	45.1
05-09-2019 18:00	14.9	50
05-09-2019 19:00	13.5	58.8
05-09-2019 20:00	12.7	63.6
05-09-2019 21:00	12.3	65.9
05-09-2019 22:00	11.8	69.2
05-09-2019 23:00	11.3	71.7
06-09-2019 00:00	10.6	73.6
06-09-2019 01:00	10.6	74.3
06-09-2019 02:00	10.3	77.1
06-09-2019 03:00	9.8	79.5
06-09-2019 04:00	9.3	84.8
06-09-2019 05:00	8.6	87.6
06-09-2019 06:00	8.8	86.9
06-09-2019 07:00	9	86.3
06-09-2019 08:00	9.5	84.4
06-09-2019 09:00	10.8	75.8
06-09-2019 10:00	12.1	69.4
06-09-2019 11:00	13	63.9
06-09-2019 12:00	14.1	59.2
06-09-2019 13:00	13.7	64.2
06-09-2019 14:00	13.3	66.5
06-09-2019 15:00	13.5	65.1
06-09-2019 16:00	13.4	66.6
06-09-2019 17:00	13.2	68.8
06-09-2019 18:00	12.4	71.8
06-09-2019 19:00	11.2	77.4
06-09-2019 20:00	10.5	81.3
06-09-2019 21:00	9.9	83.8
06-09-2019 22:00	9.7	86.1
06-09-2019 23:00	10	87.7
07-09-2019 00:00	9.7	88.9
07-09-2019 01:00	10	88.1
07-09-2019 02:00	10.3	87.4
07-09-2019 03:00	10	92.8
07-09-2019 04:00	9.8	96.6
07-09-2019 05:00	9.7	96.9
07-09-2019 06:00	9.2	97.1
07-09-2019 07:00	9.4	97
07-09-2019 08:00	9.7	93.6
07-09-2019 09:00	9.5	91.7
07-09-2019 10:00	8.4	89.2
07-09-2019 11:00	7.9	94.6
07-09-2019 12:00	7.6	97
07-09-2019 13:00	8.2	85.3
07-09-2019 14:00	9	80.7
07-09-2019 15:00	9.1	82.3
07-09-2019 16:00	9.3	84.2
07-09-2019 17:00	9.4	82.2
07-09-2019 18:00	9.1	85.2
07-09-2019 19:00	8.7	87.2
07-09-2019 20:00	8.4	88.3
07-09-2019 21:00	8.3	88.8
07-09-2019 22:00	8.3	89.8
07-09-2019 23:00	8.2	88.4
08-09-2019 00:00	8.1	91
08-09-2019 01:00	8	92.1
08-09-2019 02:00	8	92.7
08-09-2019 03:00	8	92.1
08-09-2019 04:00	7.9	92
08-09-2019 05:00	7.4	94.6
08-09-2019 06:00	7.2	96.1
08-09-2019 07:00	6.9	96.7
08-09-2019 08:00	7.6	92.8
08-09-2019 09:00	8.9	84
08-09-2019 10:00	11.5	73.2
08-09-2019 11:00	11.8	70.4
08-09-2019 12:00	12.4	68.1
08-09-2019 13:00	12.8	66.4
08-09-2019 14:00	14.8	58.5
08-09-2019 15:00	14.4	60.3
08-09-2019 16:00	14.5	55.4
08-09-2019 17:00	14.2	56.2
08-09-2019 18:00	13.1	55.4
08-09-2019 19:00	11	59.1
08-09-2019 20:00	9.3	61.2
08-09-2019 21:00	9.1	60.8
08-09-2019 22:00	9	61.1
08-09-2019 23:00	8.8	62.1
09-09-2019 00:00	8.6	62
09-09-2019 01:00	9.5	57.8
09-09-2019 02:00	9.9	58.2
09-09-2019 03:00	9.9	58.5
09-09-2019 04:00	10	58
09-09-2019 05:00	10.5	56.3
09-09-2019 06:00	10.6	55.6
09-09-2019 07:00	10.9	55.1
09-09-2019 08:00	11.7	53
09-09-2019 09:00	11.9	55.5
09-09-2019 10:00	10.6	72.8
09-09-2019 11:00	11.2	68.9
09-09-2019 12:00	12.2	59.1
09-09-2019 13:00	12.6	58.4
09-09-2019 14:00	12.8	57.7
09-09-2019 15:00	13.5	52.3
09-09-2019 16:00	13.7	51.9
09-09-2019 17:00	13.6	52.6
09-09-2019 18:00	12.5	62.9
09-09-2019 19:00	11.2	69.6
09-09-2019 20:00	10.7	74.5
09-09-2019 21:00	10	82.8
09-09-2019 22:00	9.3	91.3
09-09-2019 23:00	8.6	94.3
10-09-2019 00:00	8.2	94.4
10-09-2019 01:00	7.4	95.8
10-09-2019 02:00	7.1	96.2
10-09-2019 03:00	6.5	97.1
10-09-2019 04:00	6.2	97.6
10-09-2019 05:00	5.7	97.9
10-09-2019 06:00	4.4	98.1
10-09-2019 07:00	4.2	99
10-09-2019 08:00	6.7	97.9
10-09-2019 09:00	9.3	85.3
10-09-2019 10:00	10.9	74.5
10-09-2019 11:00	13.3	60.8
10-09-2019 12:00	14.9	53.7
10-09-2019 13:00	15.6	48.8
10-09-2019 14:00	16.6	45.6
10-09-2019 15:00	16.6	46.4
10-09-2019 16:00	17	46.6
10-09-2019 17:00	16.2	49.8
10-09-2019 18:00	14.7	54.6
10-09-2019 19:00	12.3	64.1
10-09-2019 20:00	9.7	74.1
10-09-2019 21:00	8.5	79.2
10-09-2019 22:00	8.2	81.6
10-09-2019 23:00	8.4	85.2
11-09-2019 00:00	8.9	85.7
11-09-2019 01:00	8.8	86.3
11-09-2019 02:00	9.1	86.2
11-09-2019 03:00	8.8	91.7
11-09-2019 04:00	8.1	96.7
11-09-2019 05:00	7.5	97.7
11-09-2019 06:00	6.4	98.1
11-09-2019 07:00	5.5	98.5
11-09-2019 08:00	7.5	98.9
11-09-2019 09:00	9.1	89.8
11-09-2019 10:00	11.7	73.9
11-09-2019 11:00	13.5	62.1
11-09-2019 12:00	14.9	54.5
11-09-2019 13:00	16.6	45.4
11-09-2019 14:00	17.9	37.7
11-09-2019 15:00	18.8	34.9
11-09-2019 16:00	18.9	34.5
11-09-2019 17:00	18.1	44.8
11-09-2019 18:00	15.7	50.8
11-09-2019 19:00	12.8	62.8
11-09-2019 20:00	10.9	67
11-09-2019 21:00	11.8	66.2
11-09-2019 22:00	10.4	74.1
11-09-2019 23:00	7.4	88.2
12-09-2019 00:00	6.2	91.6
12-09-2019 01:00	5.2	94.2
12-09-2019 02:00	4.1	96.2
12-09-2019 03:00	3.8	96.2
12-09-2019 04:00	2.9	97.2
12-09-2019 05:00	2.2	97.9
12-09-2019 06:00	2.1	97.6
12-09-2019 07:00	1.9	98
12-09-2019 08:00	5.8	91.9
12-09-2019 09:00	10	71.2
12-09-2019 10:00	13.4	57.7
12-09-2019 11:00	15.4	44.7
12-09-2019 12:00	17.9	31.2
12-09-2019 13:00	19.5	26.3
12-09-2019 14:00	20.4	25.1
12-09-2019 15:00	21.1	19.4
12-09-2019 16:00	21.5	16
12-09-2019 17:00	20.5	22.6
12-09-2019 18:00	18	38.3
12-09-2019 19:00	15.5	51
12-09-2019 20:00	14.3	54.9
12-09-2019 21:00	11.8	66
12-09-2019 22:00	8.5	78.6
12-09-2019 23:00	7.3	83.4
13-09-2019 00:00	6.3	86.4
13-09-2019 01:00	5.7	87.2
13-09-2019 02:00	4.7	91.1
13-09-2019 03:00	3.5	94.2
13-09-2019 04:00	2.9	94.3
13-09-2019 05:00	3.2	92.5
13-09-2019 06:00	2.2	93.6
13-09-2019 07:00	3	88.2
13-09-2019 08:00	8.8	64.9
13-09-2019 09:00	11.8	56
13-09-2019 10:00	15	45.3
13-09-2019 11:00	18	38.6
13-09-2019 12:00	20.2	29.6
13-09-2019 13:00	22.1	27
13-09-2019 14:00	23.6	24.2
13-09-2019 15:00	24.2	22.6
13-09-2019 16:00	23.9	28.2
13-09-2019 17:00	22.8	33.5
13-09-2019 18:00	19.6	46.2
13-09-2019 19:00	16.1	61.5
13-09-2019 20:00	13.8	72
13-09-2019 21:00	12	78.9
13-09-2019 22:00	11	82.4
13-09-2019 23:00	9.8	86.5
14-09-2019 00:00	8.5	91.3
14-09-2019 01:00	7.4	95.2
14-09-2019 02:00	6.7	97.2
14-09-2019 03:00	7.5	97.7
14-09-2019 04:00	8	95.4
14-09-2019 05:00	8.2	95.2
14-09-2019 06:00	8.2	97.4
14-09-2019 07:00	8.2	98.4
14-09-2019 08:00	8.5	98.7
14-09-2019 09:00	8.8	98.5
14-09-2019 10:00	9.1	97.1
14-09-2019 11:00	9.7	92.1
14-09-2019 12:00	10.2	87.2
14-09-2019 13:00	10.9	82.2
14-09-2019 14:00	11.7	74.8
14-09-2019 15:00	12.6	68.7
14-09-2019 16:00	12.8	69.6
14-09-2019 17:00	12.7	69.1
14-09-2019 18:00	12.3	71.1
14-09-2019 19:00	11	76.1
14-09-2019 20:00	9.8	83.1
14-09-2019 21:00	9.1	86.4
14-09-2019 22:00	8.7	88.1
14-09-2019 23:00	8.9	86
15-09-2019 00:00	9.5	82.9
15-09-2019 01:00	9.5	82.8
15-09-2019 02:00	9.3	84.7
15-09-2019 03:00	9.2	83.7
15-09-2019 04:00	9.1	85.6
15-09-2019 05:00	9.1	86.2
15-09-2019 06:00	8.9	87.6
15-09-2019 07:00	8.9	89.4
15-09-2019 08:00	9.8	81.4
15-09-2019 09:00	10.5	78.9
15-09-2019 10:00	10.9	76.1
15-09-2019 11:00	12.8	65.6
15-09-2019 12:00	14.4	57.2
15-09-2019 13:00	15.5	48.8
15-09-2019 14:00	15.5	50.2
15-09-2019 15:00	15.8	48.5
15-09-2019 16:00	15.6	48
15-09-2019 17:00	14.2	59
15-09-2019 18:00	12.6	64.3
15-09-2019 19:00	11.6	65.7
15-09-2019 20:00	10.7	70.4
15-09-2019 21:00	10.4	69.8
15-09-2019 22:00	10.2	68.9
15-09-2019 23:00	9.8	71.9
16-09-2019 00:00	8.9	69
16-09-2019 01:00	8.3	70.6
16-09-2019 02:00	7	80.3
16-09-2019 03:00	6.3	86.4
16-09-2019 04:00	5	91.1
16-09-2019 05:00	4.6	93.8
16-09-2019 06:00	5	90.8
16-09-2019 07:00	4.3	92.7
16-09-2019 08:00	4.7	91.2
16-09-2019 09:00	6.4	81.3
16-09-2019 10:00	9.1	68.4
16-09-2019 11:00	10.8	63.5
16-09-2019 12:00	12.1	56.2
16-09-2019 13:00	14.5	45.1
16-09-2019 14:00	16	42.7
16-09-2019 15:00	16.9	36
16-09-2019 16:00	17.3	33.6
16-09-2019 17:00	16.6	39.2
16-09-2019 18:00	14.5	48.7
16-09-2019 19:00	12.8	58.3
16-09-2019 20:00	12.2	60.1
16-09-2019 21:00	10.4	69.3
16-09-2019 22:00	7.2	81.6
16-09-2019 23:00	6	88.2
17-09-2019 00:00	5.3	90.2
17-09-2019 01:00	4.6	90.9
17-09-2019 02:00	4.1	92
17-09-2019 03:00	3	94.6
17-09-2019 04:00	2.4	95.4
17-09-2019 05:00	2.2	96.4
17-09-2019 06:00	4.3	95.1
17-09-2019 07:00	5.8	91.2
17-09-2019 08:00	8.1	80.5
17-09-2019 09:00	10.3	70
17-09-2019 10:00	12.3	61.3
17-09-2019 11:00	13.8	55.8
17-09-2019 12:00	15.3	51.3
17-09-2019 13:00	16.4	48.4
17-09-2019 14:00	17.3	45.8
17-09-2019 15:00	17.4	46.6
17-09-2019 16:00	17.2	47.7
17-09-2019 17:00	16.2	51.3
17-09-2019 18:00	14.3	58.8
17-09-2019 19:00	12.3	66
17-09-2019 20:00	10.5	74.2
17-09-2019 21:00	8.5	81.4
17-09-2019 22:00	7.2	86.1
17-09-2019 23:00	6.5	88.1
18-09-2019 00:00	5.5	90.9
18-09-2019 01:00	5.1	93.2
18-09-2019 02:00	5	92.8
18-09-2019 03:00	4.1	93.6
18-09-2019 04:00	3.7	95.6
18-09-2019 05:00	3.5	95.9
18-09-2019 06:00	3	96.1
18-09-2019 07:00	3.4	96.6
18-09-2019 08:00	8.1	84.6
18-09-2019 09:00	10.7	73.5
18-09-2019 10:00	12.7	65.8
18-09-2019 11:00	14.3	62.6
18-09-2019 12:00	15.3	55.8
18-09-2019 13:00	16.9	50.4
18-09-2019 14:00	18.3	47.8
18-09-2019 15:00	19	46
18-09-2019 16:00	19.2	45.1
18-09-2019 17:00	18.2	47.2
18-09-2019 18:00	16.2	51.5
18-09-2019 19:00	14	57.5
18-09-2019 20:00	12.4	61.2
18-09-2019 21:00	11	67.3
18-09-2019 22:00	8.9	74.3
18-09-2019 23:00	9.9	69.1
19-09-2019 00:00	8.6	75.4
19-09-2019 01:00	7.9	80.3
19-09-2019 02:00	7.4	84.1
19-09-2019 03:00	6.6	88.8
19-09-2019 04:00	6.4	90.3
19-09-2019 05:00	6.8	90.9
19-09-2019 06:00	6.6	82.7
19-09-2019 07:00	6.2	79.9
19-09-2019 08:00	6.6	76.8
19-09-2019 09:00	7.3	72
19-09-2019 10:00	8.1	70.3
19-09-2019 11:00	9.3	65.5
19-09-2019 12:00	11.8	57
19-09-2019 13:00	13.4	51
19-09-2019 14:00	15.1	40.4
19-09-2019 15:00	16	35.1
19-09-2019 16:00	16.2	30.1
19-09-2019 17:00	15.7	23.8
19-09-2019 18:00	13.8	28.8
19-09-2019 19:00	11.7	37.2
19-09-2019 20:00	10.4	43.3
19-09-2019 21:00	9.6	51.1
19-09-2019 22:00	8.6	57
19-09-2019 23:00	7.8	60.5
20-09-2019 00:00	6.6	64.9
20-09-2019 01:00	3.9	77.3
20-09-2019 02:00	2	84
20-09-2019 03:00	1.3	85.7
20-09-2019 04:00	0.3	89.7
20-09-2019 05:00	0.2	90.6
20-09-2019 06:00	-0.5	92.2
20-09-2019 07:00	0.2	89.4
20-09-2019 08:00	5.1	71.2
20-09-2019 09:00	7.8	59.5
20-09-2019 10:00	10.2	50.4
20-09-2019 11:00	12.3	42.9
20-09-2019 12:00	14.5	33.4
20-09-2019 13:00	16.4	24.9
20-09-2019 14:00	17.5	24.2
20-09-2019 15:00	18.2	23.3
20-09-2019 16:00	18.1	21.3
20-09-2019 17:00	17.2	25.9
20-09-2019 18:00	15.4	31.1
20-09-2019 19:00	13.5	37.3
20-09-2019 20:00	12	43.1
20-09-2019 21:00	10.9	47.9
20-09-2019 22:00	9.7	51.9
20-09-2019 23:00	7	63
21-09-2019 00:00	5.1	70.5
21-09-2019 01:00	4.7	73.8
21-09-2019 02:00	2.3	82.3
21-09-2019 03:00	1.4	85.5
21-09-2019 04:00	0.7	89.6
21-09-2019 05:00	0.2	90.8
21-09-2019 06:00	-0.4	92.5
21-09-2019 07:00	0.8	90.2
21-09-2019 08:00	5.8	70.7
21-09-2019 09:00	8.8	56.3
21-09-2019 10:00	12.2	44.6
21-09-2019 11:00	15.3	27.8
21-09-2019 12:00	17.8	22.7
21-09-2019 13:00	19.4	20.3
21-09-2019 14:00	20.3	22.1
21-09-2019 15:00	21.2	23.5
21-09-2019 16:00	21.4	23.9
21-09-2019 17:00	20.6	26.7
21-09-2019 18:00	18.9	32.5
21-09-2019 19:00	16.1	42.2
21-09-2019 20:00	13.3	52.1
21-09-2019 21:00	9.6	67.7
21-09-2019 22:00	7.6	74.7
21-09-2019 23:00	5.9	81.3
22-09-2019 00:00	4.7	86.4
22-09-2019 01:00	4.1	87.6
22-09-2019 02:00	3.4	90.4
22-09-2019 03:00	3	91.7
22-09-2019 04:00	3.2	91.4
22-09-2019 05:00	2.2	91.2
22-09-2019 06:00	2.2	91.1
22-09-2019 07:00	3	88.6
22-09-2019 08:00	9	65.4
22-09-2019 09:00	13	48.9
22-09-2019 10:00	16.2	41.9
22-09-2019 11:00	19	34.1
22-09-2019 12:00	21.4	29.2
22-09-2019 13:00	23.4	25.2
22-09-2019 14:00	24.7	24.6
22-09-2019 15:00	25	25.2
22-09-2019 16:00	24.2	29.3
22-09-2019 17:00	22.7	31.5
22-09-2019 18:00	20	41.4
22-09-2019 19:00	16.4	54.3
22-09-2019 20:00	14.5	60.6
22-09-2019 21:00	11.9	70
22-09-2019 22:00	9.7	76.7
22-09-2019 23:00	9.5	80.8
23-09-2019 00:00	7.2	88.8
23-09-2019 01:00	6.3	91.1
23-09-2019 02:00	4.9	92.4
23-09-2019 03:00	4	93.8
23-09-2019 04:00	4.6	97.9
23-09-2019 05:00	5.8	99.3
23-09-2019 06:00	6.5	99.7
23-09-2019 07:00	6.5	99.7
23-09-2019 08:00	6.6	99.9
23-09-2019 09:00	7.4	99.1
23-09-2019 10:00	9.3	83.4
23-09-2019 11:00	12.6	68.9
23-09-2019 12:00	15.4	59.9
23-09-2019 13:00	17.8	49.6
23-09-2019 14:00	19.8	43.6
23-09-2019 15:00	21	39.6
23-09-2019 16:00	21.1	41.4
23-09-2019 17:00	20.7	42.9
23-09-2019 18:00	19.1	48.4
23-09-2019 19:00	15.7	62.3
23-09-2019 20:00	12.5	73.6
23-09-2019 21:00	10.8	78.9
23-09-2019 22:00	10.2	82
23-09-2019 23:00	9.4	84.6
24-09-2019 00:00	8.2	88.8
24-09-2019 01:00	7.7	91.4
24-09-2019 02:00	6.4	94.7
24-09-2019 03:00	5.8	95.5
24-09-2019 04:00	5.3	95.3
24-09-2019 05:00	4.5	96.1
24-09-2019 06:00	3.8	96.3
24-09-2019 07:00	5.1	97.6
24-09-2019 08:00	9.1	88.2
24-09-2019 09:00	11.8	76.6
24-09-2019 10:00	13.9	66.6
24-09-2019 11:00	16.3	57.8
24-09-2019 12:00	19.1	47.4
24-09-2019 13:00	21.2	42.1
24-09-2019 14:00	22.2	39.8
24-09-2019 15:00	23.1	37.7
24-09-2019 16:00	23.1	38.9
24-09-2019 17:00	22	44
24-09-2019 18:00	19.6	53.7
24-09-2019 19:00	16.8	63.1
24-09-2019 20:00	14	72.5
24-09-2019 21:00	12.3	78.5
24-09-2019 22:00	10.7	85.2
24-09-2019 23:00	9.5	87.4
25-09-2019 00:00	8.6	90.1
25-09-2019 01:00	7.4	93.2
25-09-2019 02:00	7	94.9
25-09-2019 03:00	7.1	95.4
25-09-2019 04:00	6.3	96.8
25-09-2019 05:00	5.9	96.3
25-09-2019 06:00	5.4	96.5
25-09-2019 07:00	6	97.5
25-09-2019 08:00	11.7	80.9
25-09-2019 09:00	16.2	62.5
25-09-2019 10:00	18.5	55.6
25-09-2019 11:00	20.8	49.1
25-09-2019 12:00	22.8	44
25-09-2019 13:00	25.3	33.9
25-09-2019 14:00	26.4	32.6
25-09-2019 15:00	26.8	30.8
25-09-2019 16:00	26.4	33.6
25-09-2019 17:00	23.8	45.3
25-09-2019 18:00	20.4	55.4
25-09-2019 19:00	17	67.4
25-09-2019 20:00	14.4	75.7
25-09-2019 21:00	12	84.1
25-09-2019 22:00	10.4	90.8
25-09-2019 23:00	9.4	94.8
26-09-2019 00:00	9.8	95.8
26-09-2019 01:00	10	95.5
26-09-2019 02:00	9.9	97
26-09-2019 03:00	9.8	98
26-09-2019 04:00	9.7	98.8
26-09-2019 05:00	9.5	99.2
26-09-2019 06:00	9.4	99.4
26-09-2019 07:00	9.4	99.6
26-09-2019 08:00	9.4	99.6
26-09-2019 09:00	9.8	98.8
26-09-2019 10:00	10.9	91.2
26-09-2019 11:00	13	81.4
26-09-2019 12:00	13.6	77.6
26-09-2019 13:00	14.1	76
26-09-2019 14:00	14.6	72.8
26-09-2019 15:00	14.8	73.1
26-09-2019 16:00	14.6	74
26-09-2019 17:00	14.4	74.4
26-09-2019 18:00	13.2	80.1
26-09-2019 19:00	11.2	88.6
26-09-2019 20:00	9.7	91.4
26-09-2019 21:00	11.2	89.5
26-09-2019 22:00	11.3	90.3
26-09-2019 23:00	10.9	94.8
27-09-2019 00:00	10.9	95.1
27-09-2019 01:00	10.5	96.4
27-09-2019 02:00	9.8	98.5
27-09-2019 03:00	9.5	99
27-09-2019 04:00	9.4	99.3
27-09-2019 05:00	9.4	99.5
27-09-2019 06:00	9.4	99.6
27-09-2019 07:00	9.4	99.7
27-09-2019 08:00	9.7	99.6
27-09-2019 09:00	10.4	96.5
27-09-2019 10:00	11.1	90.1
27-09-2019 11:00	11.6	87.8
27-09-2019 12:00	12.3	82.2
27-09-2019 13:00	14.1	71.6
27-09-2019 14:00	16.4	61
27-09-2019 15:00	18.4	52.5
27-09-2019 16:00	19.4	48.9
27-09-2019 17:00	19	50.3
27-09-2019 18:00	17.3	56.1
27-09-2019 19:00	14.7	67.9
27-09-2019 20:00	11.8	75.3
27-09-2019 21:00	9.8	82.8
27-09-2019 22:00	8.2	87.5
27-09-2019 23:00	8.6	85.9
28-09-2019 00:00	6.5	92.6
28-09-2019 01:00	5.4	94.4
28-09-2019 02:00	4.9	96
28-09-2019 03:00	5.6	97.1
28-09-2019 04:00	4.7	96.6
28-09-2019 05:00	4.1	97.7
28-09-2019 06:00	3.7	97.8
28-09-2019 07:00	5.2	98.6
28-09-2019 08:00	9.7	82.6
28-09-2019 09:00	13	67.1
28-09-2019 10:00	15.9	56
28-09-2019 11:00	18.5	50
28-09-2019 12:00	20.5	40.9
28-09-2019 13:00	22.7	32.8
28-09-2019 14:00	24.2	29.1
28-09-2019 15:00	25.3	28.3
28-09-2019 16:00	25.7	25.4
28-09-2019 17:00	25.2	26.6
28-09-2019 18:00	22.7	36.7
28-09-2019 19:00	19.1	44.4
28-09-2019 20:00	16.8	54.3
28-09-2019 21:00	13.4	67.8
28-09-2019 22:00	11.8	71.4
28-09-2019 23:00	11.8	72.4
29-09-2019 00:00	10.1	80.1
29-09-2019 01:00	8.4	86.3
29-09-2019 02:00	7.4	90
29-09-2019 03:00	6.5	91.4
29-09-2019 04:00	6	93.7
29-09-2019 05:00	5.5	95
29-09-2019 06:00	6.4	95.9
29-09-2019 07:00	7	96.3
29-09-2019 08:00	10.7	82.6
29-09-2019 09:00	14.1	66.6
29-09-2019 10:00	16.6	57.6
29-09-2019 11:00	18.7	52.2
29-09-2019 12:00	20.6	44.8
29-09-2019 13:00	21.8	42
29-09-2019 14:00	21.9	42.7
29-09-2019 15:00	21.2	46.9
29-09-2019 16:00	20.1	47.1
29-09-2019 17:00	17.4	57
29-09-2019 18:00	14.5	67.6
29-09-2019 19:00	12.8	75.9
29-09-2019 20:00	12.2	77.7
29-09-2019 21:00	12.2	77.3
29-09-2019 22:00	12	78.3
29-09-2019 23:00	11.9	78.9
30-09-2019 00:00	11.6	80.4
30-09-2019 01:00	10.6	85.3
30-09-2019 02:00	9.3	91.4
30-09-2019 03:00	8.4	92.9
30-09-2019 04:00	7.1	94.6
30-09-2019 05:00	7.4	96.9
30-09-2019 06:00	8.3	96.6
30-09-2019 07:00	8.7	94.1
30-09-2019 08:00	9.3	90.8
30-09-2019 09:00	9.6	91.3
30-09-2019 10:00	10.7	83.9
30-09-2019 11:00	11.9	74.9
30-09-2019 12:00	12.8	67.5
30-09-2019 13:00	12.3	77.4
30-09-2019 14:00	9.6	97.2
30-09-2019 15:00	9	95.2
30-09-2019 16:00	8.4	97.1
30-09-2019 17:00	7.9	97.7
30-09-2019 18:00	7.9	94.6
30-09-2019 19:00	7.7	93.5
30-09-2019 20:00	7.6	94.2
30-09-2019 21:00	7.7	94.5
30-09-2019 22:00	7.7	96.3
30-09-2019 23:00	7.4	93.5
01-10-2019 00:00	7.3	94.7
01-10-2019 01:00	7.1	95.4
01-10-2019 02:00	6.8	94.4
01-10-2019 03:00	6.3	94.2
01-10-2019 04:00	5.4	96.8
01-10-2019 05:00	5.1	97.9
01-10-2019 06:00	5.1	98
01-10-2019 07:00	5.1	99
01-10-2019 08:00	5.5	99.4
01-10-2019 09:00	7.6	90.5
01-10-2019 10:00	10.4	72.3
01-10-2019 11:00	11.8	63.5
01-10-2019 12:00	12.6	54.8
01-10-2019 13:00	12.8	48.4
01-10-2019 14:00	12.9	46.4
01-10-2019 15:00	13.7	45.4
01-10-2019 16:00	13.7	44.4
01-10-2019 17:00	13	49.5
01-10-2019 18:00	11.2	58.7
01-10-2019 19:00	10.3	61.1
01-10-2019 20:00	9.4	66.2
01-10-2019 21:00	8.6	74.6
01-10-2019 22:00	7.9	82.5
01-10-2019 23:00	6.9	89.5
02-10-2019 00:00	6.1	92.9
02-10-2019 01:00	5	94.3
02-10-2019 02:00	4.2	95.1
02-10-2019 03:00	4.5	94.6
02-10-2019 04:00	3.2	95.3
02-10-2019 05:00	2	96.8
02-10-2019 06:00	1.3	97.4
02-10-2019 07:00	3.2	97.5
02-10-2019 08:00	7.1	80
02-10-2019 09:00	8.7	74.1
02-10-2019 10:00	10.2	64.1
02-10-2019 11:00	12.2	56.2
02-10-2019 12:00	14	42.7
02-10-2019 13:00	15.5	42.1
02-10-2019 14:00	15.4	38.3
02-10-2019 15:00	16.7	33.8
02-10-2019 16:00	16.8	34.7
02-10-2019 17:00	16.7	36.3
02-10-2019 18:00	15	42.3
02-10-2019 19:00	11.9	54
02-10-2019 20:00	10.3	59.8
02-10-2019 21:00	9.1	67
02-10-2019 22:00	7.4	76.8
02-10-2019 23:00	5.5	85.6
03-10-2019 00:00	6.4	77.9
03-10-2019 01:00	7.1	76.4
03-10-2019 02:00	6.1	83
03-10-2019 03:00	3.9	92.2
03-10-2019 04:00	3.3	95.8
03-10-2019 05:00	2.6	95.6
03-10-2019 06:00	1.5	96.5
03-10-2019 07:00	2.4	97.3
03-10-2019 08:00	5.3	88.8
03-10-2019 09:00	9.5	67
03-10-2019 10:00	12.3	55.6
03-10-2019 11:00	13.6	49
03-10-2019 12:00	15.2	41.5
03-10-2019 13:00	16.4	39.9
03-10-2019 14:00	16.4	38.7
03-10-2019 15:00	16	37.5
03-10-2019 16:00	17.5	32.2
03-10-2019 17:00	17	29.6
03-10-2019 18:00	15.5	33.2
03-10-2019 19:00	12.3	50.1
03-10-2019 20:00	10.2	60.4
03-10-2019 21:00	8.7	66.6
03-10-2019 22:00	8.9	67.2
03-10-2019 23:00	8.5	72.3
04-10-2019 00:00	7.6	76.9
04-10-2019 01:00	7.2	80.5
04-10-2019 02:00	6.3	84
04-10-2019 03:00	4.3	89.6
04-10-2019 04:00	2.2	94.6
04-10-2019 05:00	1.9	96.4
04-10-2019 06:00	1	96.3
04-10-2019 07:00	2.9	96.1
04-10-2019 08:00	7.2	75.5
04-10-2019 09:00	9.6	62.3
04-10-2019 10:00	11.5	51.5
04-10-2019 11:00	13.7	42.1
04-10-2019 12:00	15.6	33.3
04-10-2019 13:00	17	29.8
04-10-2019 14:00	18	27.7
04-10-2019 15:00	18.3	22.7
04-10-2019 16:00	18.5	20.2
04-10-2019 17:00	17.8	22.4
04-10-2019 18:00	16.2	29.9
04-10-2019 19:00	13.5	39.8
04-10-2019 20:00	12.1	43.7
04-10-2019 21:00	10.3	54.8
04-10-2019 22:00	9.6	52.8
04-10-2019 23:00	8.8	56.5
05-10-2019 00:00	7.9	61.1
05-10-2019 01:00	4.8	76.9
05-10-2019 02:00	3	84.6
05-10-2019 03:00	2.6	85.7
05-10-2019 04:00	1.5	89.7
05-10-2019 05:00	1	91.8
05-10-2019 06:00	0.6	93.8
05-10-2019 07:00	3.6	82.7
05-10-2019 08:00	8.2	64.1
05-10-2019 09:00	10.7	55.7
05-10-2019 10:00	13.6	45
05-10-2019 11:00	16.3	37.9
05-10-2019 12:00	17.4	34.4
05-10-2019 13:00	19.3	27.8
05-10-2019 14:00	20.6	22.5
05-10-2019 15:00	21.4	21.1
05-10-2019 16:00	21.3	26.9
05-10-2019 17:00	19.8	28.5
05-10-2019 18:00	18.5	25.8
05-10-2019 19:00	15.6	31.7
05-10-2019 20:00	11.9	45.4
05-10-2019 21:00	9.9	52.9
05-10-2019 22:00	11.4	46.7
05-10-2019 23:00	8.7	63.7
06-10-2019 00:00	7	68.2
06-10-2019 01:00	6	74.1
06-10-2019 02:00	4.4	80.4
06-10-2019 03:00	4.3	80.3
06-10-2019 04:00	4.6	78.6
06-10-2019 05:00	4.6	81.7
06-10-2019 06:00	3.5	86.2
06-10-2019 07:00	5.7	72.3
06-10-2019 08:00	11.6	48.2
06-10-2019 09:00	15.6	37.2
06-10-2019 10:00	18.3	32.2
06-10-2019 11:00	19.5	31.5
06-10-2019 12:00	20.9	27.2
06-10-2019 13:00	22.4	21.7
06-10-2019 14:00	23.9	19.7
06-10-2019 15:00	24	19.1
06-10-2019 16:00	24.2	20.8
06-10-2019 17:00	23.4	23.2
06-10-2019 18:00	21.8	28.2
06-10-2019 19:00	18.6	36.9
06-10-2019 20:00	14.8	50.3
06-10-2019 21:00	14	53.1
06-10-2019 22:00	14.7	50.7
06-10-2019 23:00	15.4	50.5
07-10-2019 00:00	14.4	61.6
07-10-2019 01:00	13.2	70.9
07-10-2019 02:00	12.6	74.3
07-10-2019 03:00	11.9	78.9
07-10-2019 04:00	10.6	85.9
07-10-2019 05:00	11	85.7
07-10-2019 06:00	10	91
07-10-2019 07:00	10	91.7
07-10-2019 08:00	12	81.9
07-10-2019 09:00	13.7	72.4
07-10-2019 10:00	17	55
07-10-2019 11:00	19.4	46.4
07-10-2019 12:00	21.7	36.9
07-10-2019 13:00	23.4	32.5
07-10-2019 14:00	24.3	29.3
07-10-2019 15:00	25	30.7
07-10-2019 16:00	24.5	33.1
07-10-2019 17:00	23.3	37.2
07-10-2019 18:00	20.9	44.1
07-10-2019 19:00	19.2	47.3
07-10-2019 20:00	17.7	46.9
07-10-2019 21:00	16.4	46.9
07-10-2019 22:00	15.1	50.6
07-10-2019 23:00	13.8	56.6
08-10-2019 00:00	11.7	67.4
08-10-2019 01:00	9.8	75
08-10-2019 02:00	8.5	80.7
08-10-2019 03:00	7.1	85.1
08-10-2019 04:00	6.3	88
08-10-2019 05:00	5.6	89.4
08-10-2019 06:00	5	91.1
08-10-2019 07:00	7.4	81.6
08-10-2019 08:00	12	63.2
08-10-2019 09:00	15.4	53.6
08-10-2019 10:00	18.6	45.6
08-10-2019 11:00	21.4	37.6
08-10-2019 12:00	23.5	28.6
08-10-2019 13:00	25.7	23.3
08-10-2019 14:00	27.1	21.1
08-10-2019 15:00	26.2	20.1
08-10-2019 16:00	26.1	16.5
08-10-2019 17:00	24.8	22.6
08-10-2019 18:00	22.3	33.2
08-10-2019 19:00	20.3	35.6
08-10-2019 20:00	18.5	37.9
08-10-2019 21:00	17.4	40.6
08-10-2019 22:00	15.5	50.3
08-10-2019 23:00	13.8	56.1
09-10-2019 00:00	12.7	63.9
09-10-2019 01:00	12	64.2
09-10-2019 02:00	11.3	68.1
09-10-2019 03:00	11.3	70.1
09-10-2019 04:00	10.5	75.7
09-10-2019 05:00	10.1	78.8
09-10-2019 06:00	10	78.6
09-10-2019 07:00	11.3	70.4
09-10-2019 08:00	13.6	59.7
09-10-2019 09:00	16	52.7
09-10-2019 10:00	20.2	39.7
09-10-2019 11:00	23.3	32.9
09-10-2019 12:00	25.7	27.3
09-10-2019 13:00	27	22.1
09-10-2019 14:00	25.6	23.4
09-10-2019 15:00	27	19.3
09-10-2019 16:00	27.1	19.6
09-10-2019 17:00	26.5	23
09-10-2019 18:00	24.1	31.5
09-10-2019 19:00	21.3	32.8
09-10-2019 20:00	18	46.2
09-10-2019 21:00	16.4	56.6
09-10-2019 22:00	16	59
09-10-2019 23:00	14.5	65.6
10-10-2019 00:00	13.6	71.6
10-10-2019 01:00	12.7	76.5
10-10-2019 02:00	11.5	80.4
10-10-2019 03:00	12	77.5
10-10-2019 04:00	11.3	80.1
10-10-2019 05:00	11.4	79.7
10-10-2019 06:00	10.5	84
10-10-2019 07:00	12.1	79.7
10-10-2019 08:00	15	67.8
10-10-2019 09:00	17.1	58.4
10-10-2019 10:00	18.8	51.2
10-10-2019 11:00	21.5	41.9
10-10-2019 12:00	21.9	39.3
10-10-2019 13:00	23.5	32.6
10-10-2019 14:00	25.7	29.1
10-10-2019 15:00	25.2	31.1
10-10-2019 16:00	24.8	33.8
10-10-2019 17:00	23.8	37.2
10-10-2019 18:00	22.1	44.2
10-10-2019 19:00	19.7	53.7
10-10-2019 20:00	17.5	63.4
10-10-2019 21:00	17.5	61.4
10-10-2019 22:00	17	61.1
10-10-2019 23:00	15.4	70.9
11-10-2019 00:00	14.6	72.8
11-10-2019 01:00	14.5	71.7
11-10-2019 02:00	13.5	74.4
11-10-2019 03:00	12.7	77.3
11-10-2019 04:00	12.2	80.2
11-10-2019 05:00	11.9	81.3
11-10-2019 06:00	11.6	82.4
11-10-2019 07:00	12	81.8
11-10-2019 08:00	13.5	75.6
11-10-2019 09:00	14.5	69.2
11-10-2019 10:00	16.1	63.3
11-10-2019 11:00	17.3	58.5
11-10-2019 12:00	18.9	51.4
11-10-2019 13:00	19.5	49.7
11-10-2019 14:00	19.1	53.4
11-10-2019 15:00	18.5	57.6
11-10-2019 16:00	17.8	59.9
11-10-2019 17:00	17	65.7
11-10-2019 18:00	15.6	72.1
11-10-2019 19:00	14.4	77.4
11-10-2019 20:00	13.3	82.7
11-10-2019 21:00	12.4	85.4
11-10-2019 22:00	11.6	87.6
11-10-2019 23:00	10.8	90.7
12-10-2019 00:00	10.3	92.3
12-10-2019 01:00	9.8	94.9
12-10-2019 02:00	9.4	96
12-10-2019 03:00	9.3	97
12-10-2019 04:00	9.2	97.2
12-10-2019 05:00	9.1	96.9
12-10-2019 06:00	9.3	96.6
12-10-2019 07:00	10	94.8
12-10-2019 08:00	10.9	91.7
12-10-2019 09:00	11.9	87.6
12-10-2019 10:00	12.9	82.4
12-10-2019 11:00	13.5	78.8
12-10-2019 12:00	14.4	72.5
12-10-2019 13:00	15	69.8
12-10-2019 14:00	16.2	62.8
12-10-2019 15:00	16.7	59.8
12-10-2019 16:00	16.6	61.6
12-10-2019 17:00	16.3	65.5
12-10-2019 18:00	15.5	70
12-10-2019 19:00	14.4	74.4
12-10-2019 20:00	14	78
12-10-2019 21:00	13	83
12-10-2019 22:00	12.2	85.8
12-10-2019 23:00	11.9	86.9
13-10-2019 00:00	11.5	88.6
13-10-2019 01:00	11.2	89
13-10-2019 02:00	10.7	91.6
13-10-2019 03:00	11.8	82
13-10-2019 04:00	12.5	76.9
13-10-2019 05:00	11.5	82.6
13-10-2019 06:00	11.1	84.5
13-10-2019 07:00	11.7	82.3
13-10-2019 08:00	14.8	68.9
13-10-2019 09:00	18.3	56.7
13-10-2019 10:00	20.6	46.7
13-10-2019 11:00	21.6	46.6
13-10-2019 12:00	22.1	43.7
13-10-2019 13:00	23	44.2
13-10-2019 14:00	23	43.1
13-10-2019 15:00	22	43.1
13-10-2019 16:00	21.4	46.4
13-10-2019 17:00	20.4	50.9
13-10-2019 18:00	19.3	56.7
13-10-2019 19:00	17.5	66.4
13-10-2019 20:00	16	71
13-10-2019 21:00	15.5	73.1
13-10-2019 22:00	16	70
13-10-2019 23:00	14.6	76.3
14-10-2019 00:00	13.9	77.7
14-10-2019 01:00	13.8	68.8
14-10-2019 02:00	12.7	69.3
14-10-2019 03:00	12	72.2
14-10-2019 04:00	11.5	72.5
14-10-2019 05:00	11.3	77.9
14-10-2019 06:00	11.6	78.1
14-10-2019 07:00	11.7	79
14-10-2019 08:00	12.3	77.7
14-10-2019 09:00	12.4	84.4
14-10-2019 10:00	12.7	87.5
14-10-2019 11:00	13.1	86.1
14-10-2019 12:00	13.2	85.1
14-10-2019 13:00	14.8	74
14-10-2019 14:00	16	65.9
14-10-2019 15:00	16.4	63.6
14-10-2019 16:00	16.7	62.1
14-10-2019 17:00	16.4	69.4
14-10-2019 18:00	14.4	77.8
14-10-2019 19:00	12.6	86.9
14-10-2019 20:00	12.1	89.6
14-10-2019 21:00	12	92
14-10-2019 22:00	12	93
14-10-2019 23:00	11.9	93.1
15-10-2019 00:00	10.9	94.5
15-10-2019 01:00	10.6	90.8
15-10-2019 02:00	9.8	95.2
15-10-2019 03:00	8.2	96.4
15-10-2019 04:00	6.8	97.7
15-10-2019 05:00	6	98
15-10-2019 06:00	5.9	98.5
15-10-2019 07:00	8.7	96.8
15-10-2019 08:00	12.2	76.5
15-10-2019 09:00	14.5	68.7
15-10-2019 10:00	16.1	61.5
15-10-2019 11:00	17.8	56.3
15-10-2019 12:00	19.6	51.2
15-10-2019 13:00	21.4	45.5
15-10-2019 14:00	22.1	43.1
15-10-2019 15:00	23.1	40.4
15-10-2019 16:00	23.2	41.5
15-10-2019 17:00	22.8	42.7
15-10-2019 18:00	21.6	44.5
15-10-2019 19:00	18.7	52.5
15-10-2019 20:00	16.3	59.4
15-10-2019 21:00	13.2	72
15-10-2019 22:00	11.3	79.4
15-10-2019 23:00	10.1	83.6
16-10-2019 00:00	9.5	86.1
16-10-2019 01:00	10.2	81
16-10-2019 02:00	11.4	78.4
16-10-2019 03:00	10.6	83.5
16-10-2019 04:00	9.9	86.3
16-10-2019 05:00	9	90.3
16-10-2019 06:00	8.7	89.7
16-10-2019 07:00	9.5	84.4
16-10-2019 08:00	10.7	78.6
16-10-2019 09:00	12.9	69.5
16-10-2019 10:00	15.2	62.5
16-10-2019 11:00	16.7	58
16-10-2019 12:00	17	56.7
16-10-2019 13:00	17.1	55.3
16-10-2019 14:00	18	52.6
16-10-2019 15:00	18.1	51.8
16-10-2019 16:00	18.4	50.3
16-10-2019 17:00	17.2	52
16-10-2019 18:00	14.9	55.9
16-10-2019 19:00	13.4	62
16-10-2019 20:00	12.3	65.8
16-10-2019 21:00	12.2	64.4
16-10-2019 22:00	11.7	65.4
16-10-2019 23:00	11.4	67.3
17-10-2019 00:00	11.1	67.7
17-10-2019 01:00	11	68.6
17-10-2019 02:00	10.9	69.5
17-10-2019 03:00	10.7	70.6
17-10-2019 04:00	10.4	72.4
17-10-2019 05:00	10.2	72.9
17-10-2019 06:00	10.1	73.2
17-10-2019 07:00	10.7	72.1
17-10-2019 08:00	11.3	69.9
17-10-2019 09:00	12.7	64.2
17-10-2019 10:00	15	55.4
17-10-2019 11:00	16.9	49.3
17-10-2019 12:00	18.8	44.4
17-10-2019 13:00	20	39.6
17-10-2019 14:00	21.2	36.6
17-10-2019 15:00	21.5	35.4
17-10-2019 16:00	21.1	36.7
17-10-2019 17:00	20.6	37.9
17-10-2019 18:00	18.8	42.4
17-10-2019 19:00	16.8	46
17-10-2019 20:00	15.4	51.1
17-10-2019 21:00	14.3	55.3
17-10-2019 22:00	13.6	58.9
17-10-2019 23:00	12.5	64.9
18-10-2019 00:00	11.4	70.8
18-10-2019 01:00	9.8	78.3
18-10-2019 02:00	7.4	87.7
18-10-2019 03:00	6.1	91.5
18-10-2019 04:00	5.5	93.6
18-10-2019 05:00	4.8	94.1
18-10-2019 06:00	4.3	94.9
18-10-2019 07:00	5.9	94.5
18-10-2019 08:00	10.5	73.4
18-10-2019 09:00	13.8	59.5
18-10-2019 10:00	16.4	52.3
18-10-2019 11:00	18.7	45.4
18-10-2019 12:00	21.1	37.4
18-10-2019 13:00	22.9	31.2
18-10-2019 14:00	24	29
18-10-2019 15:00	24.9	28.1
18-10-2019 16:00	25.7	26.6
18-10-2019 17:00	25.1	28.2
18-10-2019 18:00	23.3	31.4
18-10-2019 19:00	19.7	39.1
18-10-2019 20:00	16.5	52.2
18-10-2019 21:00	13.4	66.4
18-10-2019 22:00	11.9	71.5
18-10-2019 23:00	10.5	78.6
19-10-2019 00:00	9.1	83.1
19-10-2019 01:00	8.3	85.7
19-10-2019 02:00	7.8	86
19-10-2019 03:00	7.6	86
19-10-2019 04:00	7.7	86.1
19-10-2019 05:00	8	84
19-10-2019 06:00	8	84.7
19-10-2019 07:00	10.1	71.7
19-10-2019 08:00	12.1	63.6
19-10-2019 09:00	13.8	58.3
19-10-2019 10:00	15.2	58.2
19-10-2019 11:00	16.2	56.8
19-10-2019 12:00	16.5	56
19-10-2019 13:00	16.7	55.7
19-10-2019 14:00	17	54.8
19-10-2019 15:00	16.6	55.8
19-10-2019 16:00	16.3	57.4
19-10-2019 17:00	14.4	62.5
19-10-2019 18:00	13.3	64.3
19-10-2019 19:00	12.7	64.8
19-10-2019 20:00	11.9	67.5
19-10-2019 21:00	11.5	69.3
19-10-2019 22:00	10.8	76.6
19-10-2019 23:00	10.4	80.8
20-10-2019 00:00	10.3	81.4
20-10-2019 01:00	10	87.3
20-10-2019 02:00	9.4	95
20-10-2019 03:00	9.3	96.7
20-10-2019 04:00	9.4	96
20-10-2019 05:00	9.4	95.8
20-10-2019 06:00	9.1	97.1
20-10-2019 07:00	9.3	96.8
20-10-2019 08:00	9.9	91.9
20-10-2019 09:00	11.7	78
20-10-2019 10:00	13.7	67.5
20-10-2019 11:00	15.9	55
20-10-2019 12:00	17.6	47.1
20-10-2019 13:00	19.5	41.9
20-10-2019 14:00	20.7	37.5
20-10-2019 15:00	21.2	36.9
20-10-2019 16:00	21.8	32.3
20-10-2019 17:00	21.8	32.2
20-10-2019 18:00	20.3	36.8
20-10-2019 19:00	16.7	47.2
20-10-2019 20:00	13.6	63.9
20-10-2019 21:00	11.3	72.2
20-10-2019 22:00	11.4	67.3
20-10-2019 23:00	12.9	61
21-10-2019 00:00	12.2	65
21-10-2019 01:00	11.5	68.5
21-10-2019 02:00	10.6	73.7
21-10-2019 03:00	10.6	72.9
21-10-2019 04:00	9.8	77.6
21-10-2019 05:00	8.7	83.1
21-10-2019 06:00	6.5	91.4
21-10-2019 07:00	8.5	83.8
21-10-2019 08:00	11.9	67.3
21-10-2019 09:00	14.6	56.7
21-10-2019 10:00	16.8	49.7
21-10-2019 11:00	18.9	42.3
21-10-2019 12:00	21.5	32.1
21-10-2019 13:00	23.2	23.8
21-10-2019 14:00	24.5	24.6
21-10-2019 15:00	24.9	23.9
21-10-2019 16:00	24.8	19.9
21-10-2019 17:00	23.7	26.8
21-10-2019 18:00	21.7	33.2
21-10-2019 19:00	18.9	40.5
21-10-2019 20:00	17.2	44.7
21-10-2019 21:00	15.9	48.6
21-10-2019 22:00	14.6	50.3
21-10-2019 23:00	12.8	57
22-10-2019 00:00	11	61.6
22-10-2019 01:00	9.7	67.4
22-10-2019 02:00	7.2	77.1
22-10-2019 03:00	6.7	80.2
22-10-2019 04:00	4.7	87.9
22-10-2019 05:00	3.9	89.9
22-10-2019 06:00	3.7	90.7
22-10-2019 07:00	7.2	77
22-10-2019 08:00	11.2	61.1
22-10-2019 09:00	14.9	50.5
22-10-2019 10:00	17.9	42.5
22-10-2019 11:00	20.9	31.3
22-10-2019 12:00	23.4	27
22-10-2019 13:00	25.4	21.7
22-10-2019 14:00	26.8	20
22-10-2019 15:00	27.3	19.2
22-10-2019 16:00	26.9	14.9
22-10-2019 17:00	26	15.8
22-10-2019 18:00	24	18.4
22-10-2019 19:00	20.4	27.5
22-10-2019 20:00	17.7	36.4
22-10-2019 21:00	14.9	49.5
22-10-2019 22:00	12.7	57.9
22-10-2019 23:00	10.7	67.6
23-10-2019 00:00	9.2	73.8
23-10-2019 01:00	7.9	79.4
23-10-2019 02:00	7.1	82.2
23-10-2019 03:00	6.3	84.3
23-10-2019 04:00	5.9	85.6
23-10-2019 05:00	5.7	85
23-10-2019 06:00	5.4	86.2
23-10-2019 07:00	9.7	63.7
23-10-2019 08:00	14.1	48.3
23-10-2019 09:00	18	37.1
23-10-2019 10:00	20.6	30.3
23-10-2019 11:00	22.6	29.3
23-10-2019 12:00	24.6	27.2
23-10-2019 13:00	26.1	22.9
23-10-2019 14:00	27.4	21.2
23-10-2019 15:00	27	20.5
23-10-2019 16:00	26.9	20.5
23-10-2019 17:00	26.4	22.4
23-10-2019 18:00	23.1	35.5
23-10-2019 19:00	20.4	40.5
23-10-2019 20:00	18.5	46.2
23-10-2019 21:00	16.6	53.8
23-10-2019 22:00	15.5	57.1
23-10-2019 23:00	14.8	60.5
24-10-2019 00:00	13.5	67.2
24-10-2019 01:00	12.8	69.9
24-10-2019 02:00	12.3	72.6
24-10-2019 03:00	12	73.7
24-10-2019 04:00	11.7	75.2
24-10-2019 05:00	11.1	78.7
24-10-2019 06:00	10.9	80.3
24-10-2019 07:00	11.6	75.3
24-10-2019 08:00	13.7	64.2
24-10-2019 09:00	16	55.1
24-10-2019 10:00	19	44.4
24-10-2019 11:00	21.5	39.7
24-10-2019 12:00	22.6	38.1
24-10-2019 13:00	23.3	36
24-10-2019 14:00	24.6	34.3
24-10-2019 15:00	25.3	29
24-10-2019 16:00	25.3	29.4
24-10-2019 17:00	25.1	29.5
24-10-2019 18:00	24	30.8
24-10-2019 19:00	20.3	41.4
24-10-2019 20:00	18.1	43.7
24-10-2019 21:00	14.6	58.8
24-10-2019 22:00	11.9	68.7
24-10-2019 23:00	10.8	73.7
25-10-2019 00:00	10.4	71
25-10-2019 01:00	8.8	77.2
25-10-2019 02:00	8.1	78.9
25-10-2019 03:00	7.3	83
25-10-2019 04:00	7.2	82.9
25-10-2019 05:00	6.8	83.8
25-10-2019 06:00	6.7	87.1
25-10-2019 07:00	10.8	67.9
25-10-2019 08:00	14.8	55.3
25-10-2019 09:00	18.1	46
25-10-2019 10:00	20.2	40.4
25-10-2019 11:00	21.5	35.6
25-10-2019 12:00	23.8	28.7
25-10-2019 13:00	25.4	25.1
25-10-2019 14:00	27.2	23
25-10-2019 15:00	26.9	25.9
25-10-2019 16:00	25.8	27.8
25-10-2019 17:00	25.4	29
25-10-2019 18:00	23.9	30.6
25-10-2019 19:00	20.8	41.6
25-10-2019 20:00	17.7	50.2
25-10-2019 21:00	18.9	39.1
25-10-2019 22:00	16.7	52.2
25-10-2019 23:00	14.7	50.7
26-10-2019 00:00	13.9	50.9
26-10-2019 01:00	13.3	58.1
26-10-2019 02:00	13.5	50
26-10-2019 03:00	12.8	46.9
26-10-2019 04:00	11.1	58.2
26-10-2019 05:00	10.7	68.5
26-10-2019 06:00	10.6	67.2
26-10-2019 07:00	11.4	69.9
26-10-2019 08:00	12.3	68.4
26-10-2019 09:00	12.7	67.8
26-10-2019 10:00	14	64.4
26-10-2019 11:00	17.6	52.3
26-10-2019 12:00	20	43.2
26-10-2019 13:00	22.6	30.7
26-10-2019 14:00	24.3	22.4
26-10-2019 15:00	25.7	20.7
26-10-2019 16:00	25.7	21.7
26-10-2019 17:00	25.2	22.7
26-10-2019 18:00	23.4	24.2
26-10-2019 19:00	20.1	44.1
26-10-2019 20:00	17.3	58.4
26-10-2019 21:00	15.6	63.8
26-10-2019 22:00	13.8	70.5
26-10-2019 23:00	11.1	81.5
27-10-2019 00:00	10.8	81.8
27-10-2019 01:00	11	83.6
27-10-2019 02:00	10.4	87.3
27-10-2019 03:00	10.3	87.7
27-10-2019 04:00	10	91.5
27-10-2019 05:00	10.4	90.3
27-10-2019 06:00	10.4	91.3
27-10-2019 07:00	10.8	89
27-10-2019 08:00	11.8	84.6
27-10-2019 09:00	12.5	80.9
27-10-2019 10:00	13.4	75.9
27-10-2019 11:00	14.4	72.2
27-10-2019 12:00	14.8	70.7
27-10-2019 13:00	15	68.8
27-10-2019 14:00	15.4	67.2
27-10-2019 15:00	15.5	67.3
27-10-2019 16:00	15.3	69.7
27-10-2019 17:00	15	71.3
27-10-2019 18:00	14.6	73.8
27-10-2019 19:00	13.5	81.5
27-10-2019 20:00	12.7	83.9
27-10-2019 21:00	12.3	86.7
27-10-2019 22:00	12.5	78.2
27-10-2019 23:00	12.4	73.7
28-10-2019 00:00	12	76
28-10-2019 01:00	12.8	76.4
28-10-2019 02:00	11	73
28-10-2019 03:00	10.8	73.5
28-10-2019 04:00	10.7	77.4
28-10-2019 05:00	10	78.2
28-10-2019 06:00	9.7	76.4
28-10-2019 07:00	10.3	65.5
28-10-2019 08:00	12.4	57
28-10-2019 09:00	14.8	52.6
28-10-2019 10:00	17.2	47.7
28-10-2019 11:00	19	42.5
28-10-2019 12:00	20.7	35.5
28-10-2019 13:00	21.7	34.6
28-10-2019 14:00	21.5	27.7
28-10-2019 15:00	22.6	20.5
28-10-2019 16:00	22.8	19.7
28-10-2019 17:00	20.5	25.9
28-10-2019 18:00	18.1	28.3
28-10-2019 19:00	15	37.5
28-10-2019 20:00	12.8	45.2
28-10-2019 21:00	11.8	51.5
28-10-2019 22:00	10	61.6
28-10-2019 23:00	6.5	75.8
29-10-2019 00:00	5.2	80.9
29-10-2019 01:00	4.8	81.7
29-10-2019 02:00	4.2	83
29-10-2019 03:00	3.8	84.4
29-10-2019 04:00	2.9	85.7
29-10-2019 05:00	3.9	75.9
29-10-2019 06:00	3.5	82
29-10-2019 07:00	6.2	71.5
29-10-2019 08:00	10.1	53.7
29-10-2019 09:00	12.9	44
29-10-2019 10:00	15.6	35.7
29-10-2019 11:00	18.2	31.4
29-10-2019 12:00	19.5	26.7
29-10-2019 13:00	21.1	24.6
29-10-2019 14:00	21.9	25.4
29-10-2019 15:00	21.8	30
29-10-2019 16:00	21.6	33.7
29-10-2019 17:00	20.6	35.4
29-10-2019 18:00	19	37.7
29-10-2019 19:00	15.9	43
29-10-2019 20:00	13.7	48
29-10-2019 21:00	11.3	57.2
29-10-2019 22:00	11.3	53.8
29-10-2019 23:00	10	61.9
30-10-2019 00:00	10.1	61.1
30-10-2019 01:00	9.5	69.9
30-10-2019 02:00	8.1	74.2
30-10-2019 03:00	5.3	84.1
30-10-2019 04:00	4	89.5
30-10-2019 05:00	3.4	92.5
30-10-2019 06:00	3.9	93.1
30-10-2019 07:00	7.4	79.5
30-10-2019 08:00	11	62.6
30-10-2019 09:00	14.2	50.8
30-10-2019 10:00	16.7	46.8
30-10-2019 11:00	18.9	39.6
30-10-2019 12:00	21.6	31.2
30-10-2019 13:00	23.2	28.9
30-10-2019 14:00	24.9	25.6
30-10-2019 15:00	25.8	22.9
30-10-2019 16:00	25.7	25.7
30-10-2019 17:00	24.9	25.9
30-10-2019 18:00	23.5	25
30-10-2019 19:00	20.6	28.9
30-10-2019 20:00	18.3	32
30-10-2019 21:00	16.4	43.7
30-10-2019 22:00	15	45.8
30-10-2019 23:00	15.9	42.9
31-10-2019 00:00	13.6	53.3
31-10-2019 01:00	10.1	69.3
31-10-2019 02:00	9	72.3
31-10-2019 03:00	9.5	71.6
31-10-2019 04:00	8.3	77.5
31-10-2019 05:00	6.9	83.9
31-10-2019 06:00	8	81
31-10-2019 07:00	10.5	69.6
31-10-2019 08:00	13	59.9
31-10-2019 09:00	15.6	50
31-10-2019 10:00	18.3	42.8
31-10-2019 11:00	21	36.6
31-10-2019 12:00	22.7	31.8
31-10-2019 13:00	24.4	27.8
31-10-2019 14:00	25.2	27.1
31-10-2019 15:00	25.6	27.2
31-10-2019 16:00	25.1	26.6
31-10-2019 17:00	24.2	26.7
31-10-2019 18:00	21.8	32.6
31-10-2019 19:00	18.9	33.8
31-10-2019 20:00	16.5	36.4
31-10-2019 21:00	13.4	53
31-10-2019 22:00	11.1	64.1
31-10-2019 23:00	10.6	63.8
01-11-2019 00:00	8.5	75.1
01-11-2019 01:00	7.2	79.5
01-11-2019 02:00	6.2	83.2
01-11-2019 03:00	5.6	86.8
01-11-2019 04:00	5.3	89.1
01-11-2019 05:00	5.3	89.2
01-11-2019 06:00	6.3	90.9
01-11-2019 07:00	8.1	85.6
01-11-2019 08:00	9.9	77.6
01-11-2019 09:00	10.4	71.5
01-11-2019 10:00	11.8	62.6
01-11-2019 11:00	13.1	56.5
01-11-2019 12:00	15.2	47.3
01-11-2019 13:00	18.6	35
01-11-2019 14:00	20.6	25.3
01-11-2019 15:00	21.5	23
01-11-2019 16:00	22.5	20.5
01-11-2019 17:00	22.7	22.2
01-11-2019 18:00	21.6	27.2
01-11-2019 19:00	18.1	51.3
01-11-2019 20:00	15.4	65.9
01-11-2019 21:00	14	72.6
01-11-2019 22:00	12.9	78.2
01-11-2019 23:00	12	82.6
02-11-2019 00:00	11.4	86
02-11-2019 01:00	10.8	89
02-11-2019 02:00	10	90
02-11-2019 03:00	9.4	90.4
02-11-2019 04:00	7.6	93.4
02-11-2019 05:00	7.6	96.3
02-11-2019 06:00	7.4	94.6
02-11-2019 07:00	9.3	87.3
02-11-2019 08:00	11.6	73.4
02-11-2019 09:00	14.8	54.9
02-11-2019 10:00	17.1	44.2
02-11-2019 11:00	19.5	37.7
02-11-2019 12:00	21.2	27.8
02-11-2019 13:00	23.4	26.1
02-11-2019 14:00	25	20.9
02-11-2019 15:00	26	16.9
02-11-2019 16:00	26.3	18.8
02-11-2019 17:00	25.6	18.3
02-11-2019 18:00	23.8	25.2
02-11-2019 19:00	20.9	35.9
02-11-2019 20:00	18.7	41.6
02-11-2019 21:00	17.1	47.4
02-11-2019 22:00	16.1	51.1
02-11-2019 23:00	14.4	60
03-11-2019 00:00	10.9	74.2
03-11-2019 01:00	9.4	79.9
03-11-2019 02:00	8.4	82.7
03-11-2019 03:00	7.3	87.5
03-11-2019 04:00	6.8	87.9
03-11-2019 05:00	6	90.8
03-11-2019 06:00	6.8	89
03-11-2019 07:00	10.6	73.6
03-11-2019 08:00	13.7	61.9
03-11-2019 09:00	16.9	51.8
03-11-2019 10:00	19.5	43.9
03-11-2019 11:00	21.9	37.7
03-11-2019 12:00	24.1	33.2
03-11-2019 13:00	25.7	29.7
03-11-2019 14:00	26.2	27.5
03-11-2019 15:00	26.8	26.1
03-11-2019 16:00	26.3	29.2
03-11-2019 17:00	24.4	34
03-11-2019 18:00	21.9	41.1
03-11-2019 19:00	18.3	49.6
03-11-2019 20:00	15.9	56.9
03-11-2019 21:00	13.9	63.7
03-11-2019 22:00	12	73.3
03-11-2019 23:00	9.6	83.8
04-11-2019 00:00	8.9	83.6
04-11-2019 01:00	9	83.7
04-11-2019 02:00	7.6	91.2
04-11-2019 03:00	7.8	89.5
04-11-2019 04:00	8.6	86.2
04-11-2019 05:00	9	84.8
04-11-2019 06:00	9.2	84.4
04-11-2019 07:00	10.2	79.2
04-11-2019 08:00	11.1	76.2
04-11-2019 09:00	12.4	70
04-11-2019 10:00	14.5	61.5
04-11-2019 11:00	16.5	56.3
04-11-2019 12:00	17.5	53.8
04-11-2019 13:00	18.2	52
04-11-2019 14:00	19.2	48.5
04-11-2019 15:00	19.7	46
04-11-2019 16:00	20.1	41.7
04-11-2019 17:00	19.6	46.5
04-11-2019 18:00	17.7	52.8
04-11-2019 19:00	17.1	55
04-11-2019 20:00	15.9	57.1
04-11-2019 21:00	15.1	60.8
04-11-2019 22:00	14.2	64.7
04-11-2019 23:00	12.4	73.8
05-11-2019 00:00	9.6	85.7
05-11-2019 01:00	8.6	89.8
05-11-2019 02:00	9.9	85.5
05-11-2019 03:00	9.5	87.2
05-11-2019 04:00	7.6	92
05-11-2019 05:00	6.2	95.7
05-11-2019 06:00	6.3	96.6
05-11-2019 07:00	9.1	88.1
05-11-2019 08:00	12.5	69.3
05-11-2019 09:00	16.1	54.5
05-11-2019 10:00	18.4	46.2
05-11-2019 11:00	20.5	37.1
05-11-2019 12:00	22.7	32.8
05-11-2019 13:00	24.3	28
05-11-2019 14:00	25.8	23.3
05-11-2019 15:00	26.4	23
05-11-2019 16:00	26.3	20.6
05-11-2019 17:00	25.8	22.4
05-11-2019 18:00	24.5	22.8
05-11-2019 19:00	21.9	28
05-11-2019 20:00	18.4	37.4
05-11-2019 21:00	18	35.1
05-11-2019 22:00	16.8	43
05-11-2019 23:00	12.6	60.7
06-11-2019 00:00	10.8	67.3
06-11-2019 01:00	9.5	73.5
06-11-2019 02:00	9.5	73.2
06-11-2019 03:00	8.4	78.4
06-11-2019 04:00	7.7	81.4
06-11-2019 05:00	7.2	84.6
06-11-2019 06:00	7.9	83.8
06-11-2019 07:00	12.1	64.6
06-11-2019 08:00	15.7	50.4
06-11-2019 09:00	19.5	40.4
06-11-2019 10:00	22.3	32.7
06-11-2019 11:00	24.8	28.6
06-11-2019 12:00	26.9	23
06-11-2019 13:00	29.3	18.6
06-11-2019 14:00	30.1	19.8
06-11-2019 15:00	29.9	19.6
06-11-2019 16:00	29.7	16.2
06-11-2019 17:00	28.4	17
06-11-2019 18:00	26.8	17.9
06-11-2019 19:00	24.2	19.8
06-11-2019 20:00	20.1	30.6
06-11-2019 21:00	16.5	39.7
06-11-2019 22:00	15.8	43.3
06-11-2019 23:00	13	57.3
07-11-2019 00:00	11.3	65.4
07-11-2019 01:00	13.6	56.3
07-11-2019 02:00	13.2	62.6
07-11-2019 03:00	9.7	76.5
07-11-2019 04:00	8.2	82.6
07-11-2019 05:00	7.7	83.9
07-11-2019 06:00	8.1	82.6
07-11-2019 07:00	12.5	65.4
07-11-2019 08:00	16.7	49.9
07-11-2019 09:00	20.2	36.1
07-11-2019 10:00	23	28.5
07-11-2019 11:00	25.4	27
07-11-2019 12:00	27.4	24.1
07-11-2019 13:00	29.2	20.1
07-11-2019 14:00	30.7	16.1
07-11-2019 15:00	31.5	14.2
07-11-2019 16:00	31.3	12
07-11-2019 17:00	30.1	14
07-11-2019 18:00	27.9	18.9
07-11-2019 19:00	24.8	23.6
07-11-2019 20:00	22.4	27.3
07-11-2019 21:00	20.8	42.3
07-11-2019 22:00	19.6	48.8
07-11-2019 23:00	18.7	53.4
08-11-2019 00:00	17.7	57.6
08-11-2019 01:00	15.6	67.5
08-11-2019 02:00	13.3	75.1
08-11-2019 03:00	13	76.3
08-11-2019 04:00	12.9	74.3
08-11-2019 05:00	13.8	69.9
08-11-2019 06:00	13	77.1
08-11-2019 07:00	14.1	72
08-11-2019 08:00	16.3	61.9
08-11-2019 09:00	19	53.3
08-11-2019 10:00	20	50.1
08-11-2019 11:00	20.9	47.5
08-11-2019 12:00	21.8	44
08-11-2019 13:00	22.7	38.2
08-11-2019 14:00	23.9	36.9
08-11-2019 15:00	24.3	35.6
08-11-2019 16:00	23.9	44.8
08-11-2019 17:00	23.3	48.6
08-11-2019 18:00	22.8	55
08-11-2019 19:00	19.8	67.9
08-11-2019 20:00	17.1	71.6
08-11-2019 21:00	14.7	78.2
08-11-2019 22:00	13.3	80.3
08-11-2019 23:00	11.8	82.9
09-11-2019 00:00	10.9	84.6
09-11-2019 01:00	10.3	85.4
09-11-2019 02:00	9.7	87.7
09-11-2019 03:00	8.7	90.3
09-11-2019 04:00	9.1	85.7
09-11-2019 05:00	8.2	89.8
09-11-2019 06:00	8.7	88.3
09-11-2019 07:00	13.5	66.5
09-11-2019 08:00	17.5	49.7
09-11-2019 09:00	21.5	39.1
09-11-2019 10:00	24.5	32.7
09-11-2019 11:00	26.9	26.7
09-11-2019 12:00	29.2	22.4
09-11-2019 13:00	30.9	23.1
09-11-2019 14:00	32.2	16.1
09-11-2019 15:00	32.4	12.7
09-11-2019 16:00	32.2	11.7
09-11-2019 17:00	31.3	11.7
09-11-2019 18:00	29.6	13.2
09-11-2019 19:00	26.5	17.5
09-11-2019 20:00	24.2	25.4
09-11-2019 21:00	22.5	31.4
09-11-2019 22:00	21.2	35.8
09-11-2019 23:00	19.7	40.7
10-11-2019 00:00	15.8	54.8
10-11-2019 01:00	13.6	63.2
10-11-2019 02:00	11.6	73.1
[truncated: 4,151 more rows]

## Sheet: Sheet1
Week	% recapture	max temperature	Temp at Dusk
2019-08-20	1.37	21.1143	16.1714
2019-08-27	2.22	19.7286	14.55
2019-09-03	0.77	16.4714	11.6143
2019-09-10	0.51	18.4143	12.3929
2019-09-17	1.29	19.9143	13.2357
2019-09-24	1.56	20.8857	13.2714
2019-10-01	1	19.8571	13.4143
2019-10-08		22.5857	16.4
2019-10-15		22.0286	15.7214
2019-10-22		24.7857	17.5214
2019-10-29		24.5	16.4214
2019-11-05	2.01	29.2857	19.0857
2019-11-12	0.82	30.9143	21.5714
2019-11-19	0.27	27.7429	18.35
2019-11-26	0.67	28.5286	19.7429
2019-12-03	0.94	30.0429	17.6643
2019-12-10	1.1	29.3714	19.2
2019-12-17	0.41	31.4571	20.65
2019-12-24	0.35	32.8857	19.86
2020-01-03	0.11	30.8143	18.9375
2020-01-07	0.49	30.9	20.0214
2020-01-14		31.4429	20.9714
2020-01-21		32.9286	21.75
2020-01-27	0.12	32.8143	22.1313
2020-02-04	0.48	31.2714	21.2429
2020-02-11	1.04	30.9143	21.7357
2020-02-18	1.72	28.8571	20.0071
2020-02-25	1.77	31.1571	20.4143
2020-03-03	1.19	32.4857	21.8714
2020-03-10	0.52	30.1143	20.3
2020-03-17	0.51	27.4286	16.3929
2020-03-24	1.36	25.9143	16.1071
2020-03-31	1.27	26.9857	20.6214
2020-04-07		23.1714	17.3375
2020-04-20	0.29	22.8429	16.6857
2020-04-27	0.44	21.5375	14.65
2020-05-05	0.74	21.7	17.1
